# Supplementary material for: Epidemiological characteristics of multidrug-resistant Acinetobacter baumannii ST369 in Anhui, China
Source: mSystems. 2023 Sep 1;8(5):e00731-23. doi: 10.1128/msystems.00731-23 (PMC10654100; doi:10.1128/msystems.00731-23)
Supplement: Supplemental tables — Tables S1 to S3. [file msystems.00731-23-s0002.xlsx]

## Sheet: Table S1
Table S1 Acinetobacter baumannii ST369 from NCBI database1
	collected time	country	name							type
NCBI_DATA	2008	Singapore	PYEJ01.1_SGH0823_Singapore_2008_Endotracheal_aspiration.fsa_nt							Endotracheal aspiration.fsa
NCBI_DATA	2008	USA	VHDT01.1_MRSN918_USA_2008_WOUND.fsa_nt							WOUND.fsa
NCBI_DATA	2011	China	JSCI01.1_2011BJAB7_China_2011_sputum.fsa_nt							sputum.fsa
NCBI_DATA	2011	China	JSCQ01.1_2011SDAB1_China_2011_sputum.fsa_nt							sputum.fsa
NCBI_DATA	2011	China	JSCS01.1_2011SDAB3_China_2011_BLOOD.fsa_nt							BLOOD.fsa
NCBI_DATA	2011	China	JSDI01.1_2011LNAB3_China_2011_BLOOD.fsa_nt							BLOOD.fsa
NCBI_DATA	2011	Mexico	JAGHNJ01.1_Ab-HCG1011-64_Mexico_2011_URINE.fsa_nt							URINE.fsa
NCBI_DATA	2011	Mexico	JAGHNO01.1_Ab-HCG0911-58_Mexico_2011_WOUND.fsa_nt							WOUND.fsa
NCBI_DATA	2011	Mexico	JAGHNT01.1_Ab-HCG0511-53_Mexico_2011_WOUND.fsa_nt							WOUND.fsa
NCBI_DATA	2011	South_Korea	QHFP01.1_ABAY11010_South_Korea_2011_BLOOD.fsa_nt							BLOOD.fsa
NCBI_DATA	2012	China	LYEX01.1_XH840_China_2012_sputum.fsa_nt							sputum.fsa
NCBI_DATA	2013	Canada	DADADP01.1_11A1314CRGN097_Canada_2013_NA.fsa_nt							NA.fsa
NCBI_DATA	2013	China	JABJTF01.1_50711_China_2013_LUNG.fsa_nt							LUNG.fsa
NCBI_DATA	2013	China	QPHN01.1_MH7_China_2013_NA.fsa_nt							NA.fsa
NCBI_DATA	2013	France	JAIWVD01.1_13A423_France_2013_Catheter.fsa_nt							Catheter.fsa
NCBI_DATA	2013	Israel	JADLUF01.1_F77_Israel_2013_tracheal_aspirate.fsa_nt							tracheal aspirate.fsa
NCBI_DATA	2013	South_Korea	QHEG01.1_ABAY13011_South_Korea_2013_BLOOD.fsa_nt							BLOOD.fsa
NCBI_DATA	2013	South_Korea	QHEH01.1_ABAY13010_South_Korea_2013_BLOOD.fsa_nt							BLOOD.fsa
NCBI_DATA	2013	Thailand	DADALL01.1_AB1406_Thailand_2013_NA.fsa_nt							NA.fsa
NCBI_DATA	2014	Canada	DADAEP01.1_04A14CRGN033_Canada_2014_NA.fsa_nt							NA.fsa
NCBI_DATA	2014	China	JABJSM01.1_130911_China_2014_LUNG.fsa_nt							LUNG.fsa
NCBI_DATA	2014	China	JABJTE01.1_51211_China_2014_LUNG.fsa_nt							LUNG.fsa
NCBI_DATA	2014	Germany	VAGL01.1_Aci00869_Germany_2014_rectal_swab.fsa_nt							rectal swab.fsa
NCBI_DATA	2014	Germany	VAGQ01.1_Aci00838_Germany_2014_groin_swab.fsa_nt							groin swab.fsa
NCBI_DATA	2014	Israel	JADLVR01.1_F213_Israel_2014_tracheal_aspirate.fsa_nt							tracheal aspirate.fsa
NCBI_DATA	2014	Israel	JADLWN01.1_F133_Israel_2014_tracheal_aspirate.fsa_nt							tracheal aspirate.fsa
NCBI_DATA	2014	Mexico	DADANJ01.1_AB1293_Mexico_2014_NA.fsa_nt							NA.fsa
NCBI_DATA	2014	USA	VHGH01.1_MRSN24008_USA_2014_groin.fsa_nt							groin.fsa
NCBI_DATA	2015	China	DADAKW01.1_AB1384_China_2015_NA.fsa_nt							NA.fsa
NCBI_DATA	2015	China	DADAKY01.1_AB1389_China_2015_NA.fsa_nt							NA.fsa
NCBI_DATA	2015	China	DADAKZ01.1_AB1383_China_2015_NA.fsa_nt							NA.fsa
NCBI_DATA	2015	China	DADALG01.1_AB1382_China_2015_NA.fsa_nt							NA.fsa
NCBI_DATA	2015	China	DADALH01.1_AB1391_China_2015_NA.fsa_nt							NA.fsa
NCBI_DATA	2015	Israel	JADLXQ01.1_D318_Israel_2015_BLOOD.fsa_nt							BLOOD.fsa
NCBI_DATA	2015	Italy	JADLTK01.1_G384_Italy_2015_BAL.fsa_nt							BAL.fsa
NCBI_DATA	2015	Italy	JADLTR01.1_G295_Italy_2015_BLOOD.fsa_nt							BLOOD.fsa
NCBI_DATA	2015	Italy	JADLTS01.1_G279_Italy_2015_SPUTUM.fsa_nt							SPUTUM.fsa
NCBI_DATA	2015	Italy	JAEHLD01.1_G309_Italy_2015_BAL.fsa_nt							BAL.fsa
NCBI_DATA	2015	Italy	JAEHLF01.1_G257_Italy_2015_BAL.fsa_nt							BAL.fsa
NCBI_DATA	2015	Italy	JAEHLG01.1_G247_Italy_2015_BAL.fsa_nt							BAL.fsa
NCBI_DATA	2015	South_Korea	CP017644_KAB02_South_Korea_2015_Bronchial.fa							Bronchial.fa
NCBI_DATA	2015	South_Korea	CP017650_KAB05_South_Korea_2015_BLOOD.fa							BLOOD.fa
NCBI_DATA	2015	South_Korea	CP017652_KAB06_South_Korea_2015_WOUND.fa							WOUND.fa
NCBI_DATA	2016	Israel	JADLUM01.1_F454_Israel_2016_tracheal_aspirate.fsa_nt							tracheal aspirate.fsa
NCBI_DATA	2016	Italy	JADLTC01.1_G435_Italy_2016_BLOOD.fsa_nt							BLOOD.fsa
NCBI_DATA	2016	Italy	JADLTF01.1_G420_Italy_2016_BAL.fsa_nt							BAL.fsa
NCBI_DATA	2016	Italy	JADLTI01.1_G398_Italy_2016_BAL.fsa_nt							BAL.fsa
NCBI_DATA	2016	Mexico	JAGHNB01.1_Ab-HCG0716-73_Mexico_2016_cerebrospinal_fluid.fsa_nt							cerebrospinal fluid.fsa
NCBI_DATA	2016	Mexico	JAGHNE01.1_Ab-HCG0516-70_Mexico_2016_Respiratory_tract_secretions.fsa_nt							Respiratory tract
NCBI_DATA	2016	South_Korea	DADASD01.1_P1_South_Korea_2016_Transtracheal aspirates.fsa_nt							Transtracheal aspirates.fsa
NCBI_DATA	2016	South_Korea	DADASE01.1_AB09_South_Korea_2016_sputum.fsa_nt							sputum.fsa
NCBI_DATA	2017	Belgium	JAHKDV01.1_AB216-VUB_Belgium_2017_NA.fsa_nt							NA.fsa
NCBI_DATA	2017	Belgium	JAHKDX01.1_AB219-VUB_Belgium_2017_NA.fsa_nt							NA.fsa
NCBI_DATA	2017	China	JABJRF01.1_173625_China_2017_URINE.fsa_nt							URINE.fsa
NCBI_DATA	2017	China	JABJRG01.1_173329_China_2017_URINE.fsa_nt							URINE.fsa
NCBI_DATA	2017	China	JABJRH01.1_173189_China_2017_URINE.fsa_nt							URINE.fsa
NCBI_DATA	2017	China	JAKOMM01.1_17003_China_2017_cerebrospinal_fluid.fsa_nt							cerebrospinal fluid.fsa
NCBI_DATA	2017	China	JAMJRF01.1_Ltt335_China_2017_sputum.fsa_nt							sputum.fsa
NCBI_DATA	2017	China	JAMJRG01.1_Ltt332_China_2017_sputum.fsa_nt							sputum.fsa
NCBI_DATA	2017	China	JAMJRK01.1_Ltt326_China_2017_cerebrospinal_fluid.fsa_nt							cerebrospinal fluid.fsa
NCBI_DATA	2017	China	SNVQ01.1_MDR-CQD_China_2017_NA.fsa_nt							NA.fsa
NCBI_DATA	2017	China	SNVS01.1_MDR-CQB_China_2017_NA.fsa_nt							NA.fsa
NCBI_DATA	2017	Germany	DAKAUV01.1_AB_4401_Germany_2017_NA.fsa_nt							NA.fsa
NCBI_DATA	2018	China	DAETKA01.1_H13_China_2018_low_respiratory_tract.fsa_nt							low respiratory tract.fsa tract.fsa
NCBI_DATA	2018	China	DAJPWN01.1_A42_China_2018_NA.fsa_nt							NA.fsa
NCBI_DATA	2018	China	JADZKD01.1_ZJUFH_S15_China_2018_tracheal_secretion.fsa_nt							tracheal
NCBI_DATA	2018	China	JADZKF01.1_ZJUFH_S17_China_2018_tracheal_secretion.fsa_nt							tracheal
NCBI_DATA	2018	China	JAHMUS01.1_R964_China_2018_NA.fsa_nt							NA.fsa
NCBI_DATA	2018	China	JAHMYF01.1_R359_China_2018_NA.fsa_nt							NA.fsa
NCBI_DATA	2018	China	JAHMYG01.1_R357-2_China_2018_NA.fsa_nt							NA.fsa
NCBI_DATA	2018	China	JAHMYI01.1_R354-1_China_2018_NA.fsa_nt							NA.fsa
NCBI_DATA	2018	China	JAHMYK01.1_R352_China_2018_NA.fsa_nt							NA.fsa
NCBI_DATA	2018	China	JAHMYO01.1_R338-1_China_2018_NA.fsa_nt							NA.fsa
NCBI_DATA	2018	China	JAHMYP01.1_R331_China_2018_NA.fsa_nt							NA.fsa
NCBI_DATA	2018	China	JAHMYQ01.1_R328_China_2018_NA.fsa_nt							NA.fsa
NCBI_DATA	2018	China	JAHMYW01.1_R143-2_China_2018_NA.fsa_nt							NA.fsa
NCBI_DATA	2018	China	JAHMYZ01.1_R139_China_2018_NA.fsa_nt							NA.fsa
NCBI_DATA	2018	China	JAHMZH01.1_R72_China_2018_NA.fsa_nt							NA.fsa
NCBI_DATA	2018	China	JAHMZJ01.1_R61_China_2018_NA.fsa_nt							NA.fsa
NCBI_DATA	2018	China	JAHNBY01.1_T342_China_2018_NA.fsa_nt							NA.fsa
NCBI_DATA	2018	China	JAHNBZ01.1_T338_China_2018_NA.fsa_nt							NA.fsa
NCBI_DATA	2018	China	JAHNCA01.1_T330_China_2018_NA.fsa_nt							NA.fsa
NCBI_DATA	2018	China	JAHNCT01.1_T118_China_2018_NA.fsa_nt							NA.fsa
NCBI_DATA	2018	China	JAHNCX01.1_T73-2_China_2018_NA.fsa_nt							NA.fsa
NCBI_DATA	2018	China	JAHNCY01.1_T68-1_China_2018_NA.fsa_nt							NA.fsa
NCBI_DATA	2018	China	JAHNCZ01.1_T66_China_2018_NA.fsa_nt							NA.fsa
NCBI_DATA	2018	China	JAHNDA01.1_T65_China_2018_NA.fsa_nt							NA.fsa
NCBI_DATA	2018	China	JAHNDB01.1_T61_China_2018_NA.fsa_nt							NA.fsa
NCBI_DATA	2018	China	JAHNDC01.1_T59_China_2018_NA.fsa_nt							NA.fsa
NCBI_DATA	2018	China	JAHNDD01.1_T57_China_2018_NA.fsa_nt							NA.fsa
NCBI_DATA	2018	China	JAKOKU01.1_18065_China_2018_Secretion.fsa_nt							Secretion.fsa
NCBI_DATA	2018	China	JAKOKV01.1_18064_China_2018_SPUTUM.fsa_nt							SPUTUM.fsa
NCBI_DATA	2018	China	JAMQAI01.1_R809_China_2018_NA.fsa_nt							NA.fsa
NCBI_DATA	2018	China	JAMQAQ01.1_R7-1_China_2018_NA.fsa_nt							NA.fsa
NCBI_DATA	2018	China	JANCAH01.1_B55_China_2018_BLOOD.fsa_nt							BLOOD.fsa
NCBI_DATA	2018	China	JANCAR01.1_B32_China_2018_SPUTUM.fsa_nt							SPUTUM.fsa
NCBI_DATA	2018	China	JANCAZ01.1_B2_China_2018_SPUTUM.fsa_nt							SPUTUM.fsa
NCBI_DATA	2018	China	JANCBA01.1_B18_China_2018_throat.fsa_nt							throat.fsa
NCBI_DATA	2018	China	JANCBD01.1_B13_China_2018_SPUTUM.fsa_nt							SPUTUM.fsa
NCBI_DATA	2018	China	JANCPX01.1_A7_China_2018_SPUTUM.fsa_nt							SPUTUM.fsa
NCBI_DATA	2018	India	JAHXZO01.1_VB3911_India_2018_SPUTUM.fsa_nt							SPUTUM.fsa
NCBI_DATA	2018	Italy	DADAYO01.1_Cp17_Italy_2018_NA.fsa_nt							NA.fsa
NCBI_DATA	2018	Italy	JAKHBS01.1_IT26009_AB_752_Italy_2018_BLOOD.fsa_nt							BLOOD.fsa
NCBI_DATA	2018	Italy	JAKHBT01.1_IT26008_AB_751_Italy_2018_BLOOD.fsa_nt							BLOOD.fsa
NCBI_DATA	2018	Italy	JAKHBU01.1_IT26004_AB_748_Italy_2018_BLOOD.fsa_nt							BLOOD.fsa
NCBI_DATA	2018	Italy	JAKHBW01.1_IT26002_AB_746_Italy_2018_BLOOD.fsa_nt							BLOOD.fsa
NCBI_DATA	2018	Italy	JAKHBX01.1_IT26001_AB_745_Italy_2018_BLOOD.fsa_nt							BLOOD.fsa
NCBI_DATA	2018	Italy	JAKHBZ01.1_IT24007_AB_596_Italy_2018_BLOOD.fsa_nt							BLOOD.fsa
NCBI_DATA	2018	Mexico	DADASW01.1_Mexico_2018_WOUND.fsa_nt							WOUND.fsa
NCBI_DATA	2018	Mexico	DADASY01.1_Mexico_2018_URINE.fsa_nt							URINE.fsa
NCBI_DATA	2018	Mexico	DADATA01.1_Mexico_2018_Pleural_fluid.fsa_nt							Pleuralfluid.fsa
NCBI_DATA	2018	Mexico	DADATB01.1_Mexico_2018_Bronchoaspirate.fsa_nt							Bronchoaspirate.fsa
NCBI_DATA	2018	Mexico	DADATC01.1_Mexico_2018_BLOOD.fsa_nt							BLOOD.fsa
NCBI_DATA	2018	Mexico	DADATD01.1_Mexico_2018_Bronchoaspirate.fsa_nt							Bronchoaspirate.fsa
NCBI_DATA	2018	Mexico	DADATE01.1_Mexico_2018_Abscesses.fsa_nt							Abscesses.fsa
NCBI_DATA	2018	Mexico	DADATF01.1_Mexico_2018_Bronchoaspirate.fsa_nt							Bronchoaspirate.fsa
NCBI_DATA	2018	Mexico	DADATJ01.1_Mexico_2018_URINE.fsa_nt							URINE.fsa
NCBI_DATA	2018	USA	ABEXOK02.1_2019EL-00020_USA_2018_SPUTUM.fsa_nt							SPUTUM.fsa
NCBI_DATA	2018	USA	RWVW01.1_B12450_USA_2018_NA.fsa_nt							NA.fsa
NCBI_DATA	2019	China	CP077832_DETAB-P43_China_2019_Nasojejunal_tube.fa							Nasojejunal tube.fa
NCBI_DATA	2019	China	DADAIC01.1_DT-Ab060_China_2019_sputum.fsa_nt							sputum.fsa
NCBI_DATA	2019	China	DADAIH01.1_DT-Ab064_China_2019_sputum.fsa_nt							sputum.fsa
NCBI_DATA	2019	China	DADBSZ01.1_DT-Ab071_China_2019_ascites.fsa_nt							ascites.fsa
NCBI_DATA	2019	China	DAEXYF01.1_DETAB-P72_China_2019_Rectal_swab.fsa_nt							Rectal swab.fsa
NCBI_DATA	2019	China	JADZKR01.1_ZJUFH_S35_China_2019_tracheal_secretion.fsa_nt							tracheal secretion.fsa
NCBI_DATA	2019	China	JADZKT01.1_ZJUFH_S37_China_2019_tracheal_secretion.fsa_nt							tracheal secretion.fsa
NCBI_DATA	2019	China	JADZLD01.1_ZJUFH_S49_China_2019_tracheal_secretion.fsa_nt							tracheal secretion.fsa
NCBI_DATA	2019	China	JADZLE01.1_ZJUFH_S50_China_2019_tracheal_secretion.fsa_nt							tracheal secretion.fsa
NCBI_DATA	2019	China	JAKOKA01.1_19091_China_2019_sputum.fsa_nt							sputum.fsa
NCBI_DATA	2019	India	CP050400_VB11737_India_2019_BLOOD.fa							BLOOD.fa
NCBI_DATA	2019	India	DAFIIA01.1_SP3518_India_2019_Endotracheal_Aspirate.fsa_nt							Endotracheal Aspirate.fsa
NCBI_DATA	2019	India	JAAEFO01.1_BP5187_India_2019_BLOOD.fsa_nt							BLOOD.fsa
NCBI_DATA	2019	India	JAAEGS01.1_BA167_India_2019_NA.fsa_nt							NA.fsa
NCBI_DATA	2019	India	JAAEHE01.1_BA11737_India_2019_NA.fsa_nt							NA.fsa
NCBI_DATA	2019	India	JAAOSW01.1_SP3518_India_2019_Endotracheal_Aspirate.fsa_nt							Endotracheal Aspirate.fsa
NCBI_DATA	2019	India	JAAOSZ01.1_SP3403_India_2019_Endotracheal_Aspirate.fsa_nt							Endotracheal Aspirate.fsa
NCBI_DATA	2019	USA	ABEXOO02.1_2019EL-00030_USA_2019_URINE.fsa_nt							URINE.fsa
NCBI_DATA	2020	USA	AAYLYF01.1_2020CK-00354_USA_2020_WOUND.fsa_nt							WOUND.fsa
NCBI_DATA	2020	USA	AAYLYG01.1_2020CK-00363_USA_2020_SPUTUM.fsa_nt							SPUTUM.fsa
NCBI_DATA	2020	USA	AAYLZO01.1_2020CK-00251_USA_2020_SPUTUM.fsa_nt							SPUTUM.fsa
NCBI_DATA	2020	USA	AAYRSQ01.1_2020CK-00228_USA_2020_sputum.fsa_nt							sputum.fsa
NCBI_DATA	2021	USA	ABCNZA01.1_2021CK-01299_USA_2021_WOUND.fsa_nt							WOUND.fsa
NCBI_DATA	2021	USA	ABEKYO01.1_USA_2021_aspirate.fsa_nt							aspirate.fsa
NCBI_DATA	2021	USA	ABFOEV01.1_2021HL-01220_USA_2021_URINE.fsa_nt							URINE.fsa
NCBI_DATA	2022	Belgium	CP091345_AB219-VUB_Belgium_2022_NA.fa							NA.fa
NCBI_DATA	2022	Belgium	CP091347_AB216-VUB_Belgium_2022_NA.fa							NA.fa
NCBI_DATA	2022	South_Korea	JAKVTM01.1_NCCP_15994_South_Korea_2022_NA.fsa_nt							NA.fsa
NCBI_DATA	2022	USA	ABGYBY01.1_2022HL-01333_USA_2022_tracheal_aspirate.fsa_nt							tracheal aspirate.fsa
NCBI_DATA	2022	USA	ABIIQW01.1_2022HL-01707_USA_2022_WOUND.fsa_nt							WOUND.fsa
Table S1 legend
Our collection of clones of A. baumannii ST369 worldwide as of 2023 from the NCBI database1
collected time: the time when the clone was collected in NCBI database1
country: the location where the clone was collected
name: NCBI database number_country_collected time_type . NA means no No such information in NCBI database.
type: the source where the clone was seperated from
1 https://www.ncbi.nlm.nih.gov/pathogens

## Sheet: Table S2
Table S2 Virulent genes of eight isolates
Gene_id	VFDB_id	Identity(%)	VF_length	Description
AB46_00152	VFG037774(gi:384130432)	100	1101	VFG037774(gi:384130432) (lpsB) glycosyltransferase [LPS (CVF774)] [Acinetobacter baumannii 1656-2]
AB46_00153	VFG037759(gi:384130433)	100	936	VFG037759(gi:384130433) (lpxL) htrB [LPS (CVF774)] [Acinetobacter baumannii 1656-2]
AB46_00346	VFG037226(gi:384144010)	100	1257	VFG037226(gi:384144010) (basJ) isochorismate synthetase [Acinetobactin (CVF768)] [Acinetobacter baumannii MDR-ZJ06]
AB46_00347	VFG037232(gb|YP_001847230)	100	756	VFG037232(gb|YP_001847230) (basI) phosphopantetheinyl transferase component of acinetobactin biosynthesis protein BasI [Acinetobactin (VF0467)] [Acinetobacter baumannii ACICU]
AB46_00348	VFG037246(gb|YP_001847231)	100	735	VFG037246(gb|YP_001847231) (basH) non-ribosomal peptide biosynthesis thioesterase BasH [Acinetobactin (VF0467)] [Acinetobacter baumannii ACICU]
AB46_00349	VFG037260(gb|YP_001847232)	100	1596	VFG037260(gb|YP_001847232) (barB) siderophore efflux system of the ABC superfamily [Acinetobactin (VF0467)] [Acinetobacter baumannii ACICU]
AB46_00350	VFG037274(gb|YP_001847233)	100	1611	VFG037274(gb|YP_001847233) (barA) siderophore efflux system of the ABC superfamily [Acinetobactin (VF0467)] [Acinetobacter baumannii ACICU]
AB46_00352	VFG037288(gb|YP_001847235)	100	1152	VFG037288(gb|YP_001847235) (basG) acinetobactin biosynthesis protein BasF [Acinetobactin (VF0467)] [Acinetobacter baumannii ACICU]
AB46_00353	VFG037302(gb|YP_001847236)	100	870	VFG037302(gb|YP_001847236) (basF) aryl carrier protein BasF [Acinetobactin (VF0467)] [Acinetobacter baumannii ACICU]
AB46_00354	VFG037316(gb|YP_001847237)	100	1629	VFG037316(gb|YP_001847237) (entE) non-ribosomal peptide synthetase adenylate-forming enzyme of acinetobactin synthesis [Acinetobactin (VF0467)] [Acinetobacter baumannii ACICU]
AB46_00355	VFG037333(gi:523524121)	100	2943	VFG037333(gi:523524121) (basD) Non-ribosomal peptide synthetase modules-related protein [Acinetobactin (CVF768)] [Acinetobacter baumannii BJAB07104]
AB46_00356	VFG037344(gb|YP_001847239)	100	1311	VFG037344(gb|YP_001847239) (basC) acinetobactin biosynthesis protein BasC [Acinetobactin (VF0467)] [Acinetobacter baumannii ACICU]
AB46_00357	VFG037355(gi:384132660)	100	2283	VFG037355(gi:384132660) (bauA) bauA [Acinetobactin (CVF768)] [Acinetobacter baumannii 1656-2]
AB46_00358	VFG037372(gb|YP_001847241)	100	969	VFG037372(gb|YP_001847241) (bauB) ferric siderophore ABC transporter, periplasmic siderophore-binding protein [Acinetobactin (VF0467)] [Acinetobacter baumannii ACICU]
AB46_00359	VFG037394(gi:384144023)	100	819	VFG037394(gi:384144023) (bauE) ferric acinetobactin transport system ATP-binding protein [Acinetobactin (CVF768)] [Acinetobacter baumannii MDR-ZJ06]
AB46_00360	VFG037400(gb|YP_001847243)	100	948	VFG037400(gb|YP_001847243) (bauC) ferric siderophore ABC transporter, permease protein BauC [Acinetobactin (VF0467)] [Acinetobacter baumannii ACICU]
AB46_00361	VFG037411(gi:384132664)	100	942	VFG037411(gi:384132664) (bauD) bauD [Acinetobactin (CVF768)] [Acinetobacter baumannii 1656-2]
AB46_00364	VFG037428(gb|YP_001847246)	100	2097	VFG037428(gb|YP_001847246) (basB) non-ribosomal peptide synthetase with condensation and peptidyl carrier protein domains [Acinetobactin (VF0467)] [Acinetobacter baumannii ACICU]
AB46_00365	VFG037442(gb|YP_001847247)	100	1848	VFG037442(gb|YP_001847247) (basA) acinetobactin biosynthesis protein [Acinetobactin (VF0467)] [Acinetobacter baumannii ACICU]
AB46_00366	VFG037456(gb|YP_001847248)	100	861	VFG037456(gb|YP_001847248) (bauF) siderophore-interacting protein [Acinetobactin (VF0467)] [Acinetobacter baumannii ACICU]
AB46_00556	VFG037754(gi:387122899)	100	984	VFG037754(gi:387122899) (lpxM) Lauroyl/myristoyl acyltransferase [LPS (CVF774)] [Acinetobacter baumannii MDR-TJ]
AB46_00557	VFG037756(gi:169632698)	100	984	VFG037756(gi:169632698) (lpxM) lipid A biosynthesis lauroyl acyltransferase [LPS (CVF774)] [Acinetobacter baumannii SDF]
AB46_00636	VFG047702	79.104	3285	VFG047702 (carB) carbamoyl phosphate synthase large subunit [Pyrimidine biosynthesis (CVF845)] [Francisella philomiragia subsp. philomiragia ATCC 25017]
AB46_00644	VFG037644(gi:387122818)	99.983	6330	VFG037644(gi:387122818) (bap) type 1 secretion C-terminal target domain (VC_A0849 subclass) [Biofilm-associated protein (CVF771)] [Acinetobacter baumannii MDR-TJ]
AB46_00644	VFG037644(gi:387122818)	97.688	6330	VFG037644(gi:387122818) (bap) type 1 secretion C-terminal target domain (VC_A0849 subclass) [Biofilm-associated protein (CVF771)] [Acinetobacter baumannii MDR-TJ]
AB46_00644	VFG037644(gi:387122818)	93.506	6330	VFG037644(gi:387122818) (bap) type 1 secretion C-terminal target domain (VC_A0849 subclass) [Biofilm-associated protein (CVF771)] [Acinetobacter baumannii MDR-TJ]
AB46_00892	VFG037545(gi:213156723)	100	276	VFG037545(gi:213156723) (AB57_0993) hypothetical protein [Heme utilization (CVF769)] [Acinetobacter baumannii AB0057]
AB46_00893	VFG037536(gi:213156722)	100	441	VFG037536(gi:213156722) (AB57_0992) hypothetical protein [Heme utilization (CVF769)] [Acinetobacter baumannii AB0057]
AB46_00894	VFG037535(gi:407931896)	100	597	VFG037535(gi:407931896) (hemO) heme oxygenase [Heme utilization (CVF769)] [Acinetobacter baumannii TYTH-1]
AB46_00895	VFG037520(gi:213156720)	100	921	VFG037520(gi:213156720) (AB57_0990) TonB family protein [Heme utilization (CVF769)] [Acinetobacter baumannii AB0057]
AB46_00896	VFG037512(gi:213156719)	100	1491	VFG037512(gi:213156719) (AB57_0989) hypothetical protein [Heme utilization (CVF769)] [Acinetobacter baumannii AB0057]
AB46_00897	VFG037504(gi:213156718)	100	792	VFG037504(gi:213156718) (AB57_0988) hypothetical protein [Heme utilization (CVF769)] [Acinetobacter baumannii AB0057]
AB46_00898	VFG037503(gi:407931892)	100	3174	VFG037503(gi:407931892) (M3Q_1212) hypothetical protein [Heme utilization (CVF769)] [Acinetobacter baumannii TYTH-1]
AB46_00899	VFG037489(gi:213156716)	100	1017	VFG037489(gi:213156716) (AB57_0986) putative transmembrane sensor protein FecR [Heme utilization (CVF769)] [Acinetobacter baumannii AB0057]
AB46_00900	VFG037488(gi:407931890)	100	570	VFG037488(gi:407931890) (M3Q_1210) RNA polymerase sigma factor FecI [Heme utilization (CVF769)] [Acinetobacter baumannii TYTH-1]
AB46_00901	VFG037468(gi:213156714)	100	891	VFG037468(gi:213156714) (AB57_0984) transcriptional regulator, LysR family [Heme utilization (CVF769)] [Acinetobacter baumannii AB0057]
AB46_00941	VFG010464(gi:54296952)	77.6	2097	VFG010464(gi:54296952) (pilQ) type IV pilus (Tfp) assembly protein PilQ [Type IV pili (CVF346)] [Legionella pneumophila str. Paris]
AB46_01086	VFG037825(gi:523525006)	100	903	VFG037825(gi:523525006) (lpxC) UDP-3-O-acyl-N-acetylglucosamine deacetylase [LPS (CVF774)] [Acinetobacter baumannii BJAB07104]
AB46_01133	VFG037176(gb|YP_001844723)	99.858	2169	VFG037176(gb|YP_001844723) (plc) phospholipase C [Phospholipase C (VF0470)] [Acinetobacter baumannii ACICU]
AB46_01134	VFG037176(gb|YP_001844723)	99.932	2169	VFG037176(gb|YP_001844723) (plc) phospholipase C [Phospholipase C (VF0470)] [Acinetobacter baumannii ACICU]
AB46_01141	VFG037858(gi:469820231)	99.954	2187	VFG037858(gi:469820231) (wzc) tyrosine-protein kinase [Capsule (CVF775)] [Acinetobacter baumannii D1279779]
AB46_01142	VFG037873(gi:469820232)	100	429	VFG037873(gi:469820232) (wzb) low molecular weight protein-tyrosine-phosphatase [Capsule (CVF775)] [Acinetobacter baumannii D1279779]
AB46_01143	VFG037888(gi:469820233)	100	1101	VFG037888(gi:469820233) (wza) polysaccharide export lipoprotein [Capsule (CVF775)] [Acinetobacter baumannii D1279779]
AB46_01144	VFG037903(gi:469820234)	100	1275	VFG037903(gi:469820234) (ugd) UDP-glucose 6-dehydrogenase [Capsule (CVF775)] [Acinetobacter baumannii D1279779]
AB46_01145	VFG037918(gi:469820235)	100	1041	VFG037918(gi:469820235) (galE) UDP-glucose 4-epimerase [Capsule (CVF775)] [Acinetobacter baumannii D1279779]
AB46_01146	VFG037933(gi:469820236)	99.919	1242	VFG037933(gi:469820236) (ABD1_00540) polysaccharide biosynthesis protein [Capsule (CVF775)] [Acinetobacter baumannii D1279779]
AB46_01147	VFG038084(gi:387125719)	100	936	VFG038084(gi:387125719) (ABTJ_03758) hypothetical protein [Capsule (CVF775)] [Acinetobacter baumannii MDR-TJ]
AB46_01148	VFG037963(gi:469820238)	100	1179	VFG037963(gi:469820238) (ABD1_00560) hypothetical protein [Capsule (CVF775)] [Acinetobacter baumannii D1279779]
AB46_01149	VFG037978(gi:469820239)	100	1146	VFG037978(gi:469820239) (ABD1_00570) glycosyl transferase [Capsule (CVF775)] [Acinetobacter baumannii D1279779]
AB46_01150	VFG037993(gi:469820240)	100	1035	VFG037993(gi:469820240) (fnlA) UDP-N-acetylglucosamine 4,6-dehydratase [Capsule (CVF775)] [Acinetobacter baumannii D1279779]
AB46_01151	VFG038008(gi:469820241)	100	1110	VFG038008(gi:469820241) (ABD1_00590) capsular polysaccharide biosynthesis protein [Capsule (CVF775)] [Acinetobacter baumannii D1279779]
AB46_01152	VFG037994(gi:387125713)	100	1131	VFG037994(gi:387125713) (ABTJ_03752) UDP-N-acetylglucosamine 2-epimerase [Capsule (CVF775)] [Acinetobacter baumannii MDR-TJ]
AB46_01153	VFG037979(gi:387125712)	100	1188	VFG037979(gi:387125712) (ABTJ_03751) glycosyltransferase [Capsule (CVF775)] [Acinetobacter baumannii MDR-TJ]
AB46_01154	VFG037964(gi:387125711)	100	936	VFG037964(gi:387125711) (ABTJ_03750) nucleoside-diphosphate-sugar epimerase [Capsule (CVF775)] [Acinetobacter baumannii MDR-TJ]
AB46_01155	VFG037949(gi:387125710)	100	1011	VFG037949(gi:387125710) (ABTJ_03749) UDP-N-acetylmuramyl pentapeptide phosphotransferase/UDP-N-acetylglucosamine-1-phosphate transferase [Capsule (CVF775)] [Acinetobacter baumannii MDR-TJ]
AB46_01156	VFG037934(gi:387125709)	100	621	VFG037934(gi:387125709) (ABTJ_03748) glycosyl transferase [Capsule (CVF775)] [Acinetobacter baumannii MDR-TJ]
AB46_01157	VFG037919(gi:387125708)	100	876	VFG037919(gi:387125708) (ABTJ_03747) UTP-glucose-1-phosphate uridylyltransferase [Capsule (CVF775)] [Acinetobacter baumannii MDR-TJ]
AB46_01158	VFG037904(gi:387125707)	100	1263	VFG037904(gi:387125707) (ABTJ_03746) nucleotide sugar dehydrogenase [Capsule (CVF775)] [Acinetobacter baumannii MDR-TJ]
AB46_01159	VFG037889(gi:387125706)	100	1671	VFG037889(gi:387125706) (ABTJ_03745) glucose-6-phosphate isomerase [Capsule (CVF775)] [Acinetobacter baumannii MDR-TJ]
AB46_01160	VFG037874(gi:387125705)	100	1017	VFG037874(gi:387125705) (ABTJ_03744) UDP-glucose-4-epimerase [Capsule (CVF775)] [Acinetobacter baumannii MDR-TJ]
AB46_01161	VFG037859(gi:387125704)	100	1371	VFG037859(gi:387125704) (ABTJ_03743) phosphomannomutase [Capsule (CVF775)] [Acinetobacter baumannii MDR-TJ]
AB46_01209	VFG038197(gi:469820297)	100	552	VFG038197(gi:469820297) (abaI) putative N-acylhomoserine lactone synthase [Quorum sensing (CVF777)] [Acinetobacter baumannii D1279779]
AB46_01211	VFG038211(gi:469820299)	100	717	VFG038211(gi:469820299) (abaR) transcriptional regulator, LuxR family [Quorum sensing (CVF777)] [Acinetobacter baumannii D1279779]
AB46_01348	VFG037804(gi:384132116)	100	1176	VFG037804(gi:384132116) (lpxB) lpxB [LPS (CVF774)] [Acinetobacter baumannii 1656-2]
AB46_01583	VFG037834(gi:384132514)	100	1071	VFG037834(gi:384132514) (lpxD) lpxD [LPS (CVF774)] [Acinetobacter baumannii 1656-2]
AB46_01585	VFG037789(gi:384132512)	100	789	VFG037789(gi:384132512) (lpxA) lpxA [LPS (CVF774)] [Acinetobacter baumannii 1656-2]
AB46_02104	VFG037692(gb|YP_001847020)	100	465	VFG037692(gb|YP_001847020) (pgaD) poly-beta-1,6-N-acetyl-D-glucosamine biosynthesis protein PgaD [PNAG (VF0472)] [Acinetobacter baumannii ACICU]
AB46_02105	VFG037678(gb|YP_001847021)	99.92	1248	VFG037678(gb|YP_001847021) (pgaC) poly-beta-1,6 N-acetyl-D-glucosamine synthase [PNAG (VF0472)] [Acinetobacter baumannii ACICU]
AB46_02106	VFG037664(gb|YP_001847022)	100	1830	VFG037664(gb|YP_001847022) (pgaB) poly-beta-1,6-N-acetyl-D-glucosamine N-deacetylase PgaB [PNAG (VF0472)] [Acinetobacter baumannii ACICU]
AB46_02107	VFG037657(gi:387123403)	100	2439	VFG037657(gi:387123403) (pgaA) poly-beta-1,6 N-acetyl-D-glucosamine export porin PgaA [PNAG (Polysaccharide poly-N-acetylglucosamine) (CVF772)] [Acinetobacter baumannii MDR-TJ]
AB46_02208	VFG037705(gb|YP_001847163)	100	1221	VFG037705(gb|YP_001847163) (adeF) membrane-fusion protein [AdeFGH efflux pump (VF0504)] [Acinetobacter baumannii ACICU]
AB46_02209	VFG037720(gb|YP_001847164)	100	3180	VFG037720(gb|YP_001847164) (adeG) cation/multidrug efflux pump [AdeFGH efflux pump (VF0504)] [Acinetobacter baumannii ACICU]
AB46_02210	VFG037738(gi:523524047)	100	1452	VFG037738(gi:523524047) (adeH) Outer membrane protein [AdeFGH efflux pump/transport autoinducer (CVF773)] [Acinetobacter baumannii BJAB07104]
AB46_02832	VFG038176(gb|YP_001847748)	100	1071	VFG038176(gb|YP_001847748) (ompA) outer membrane protein OmpA [OmpA (VF0464)] [Acinetobacter baumannii ACICU]
AB46_02909	VFG038257(gi:384141533)	100	1047	VFG038257(gi:384141533) (pbpG) D-alanyl-D-alanine endopeptidase [PbpG (CVF779)] [Acinetobacter baumannii MDR-ZJ06]
AB46_03035	VFG038219(gb|YP_001845364)	100	717	VFG038219(gb|YP_001845364) (bfmR) biofilm-controlling response regulator [BfmRS (VF0463)] [Acinetobacter baumannii ACICU]
AB46_03036	VFG038234(gb|YP_001845365)	100	1650	VFG038234(gb|YP_001845365) (bfmS) signal transduction histidine kinase [BfmRS (VF0463)] [Acinetobacter baumannii ACICU]
AB46_03064	VFG037177(gb|YP_001846906)	100	2229	VFG037177(gb|YP_001846906) (plc) phospholipase C [Phospholipase C (VF0470)] [Acinetobacter baumannii ACICU]
AB46_03486	VFG037557(gi:384131229)	100	543	VFG037557(gi:384131229) (csuA/B) protein CsuA/B [Csu pili (CVF770)] [Acinetobacter baumannii 1656-2]
AB46_03487	VFG037580(gi:387123328)	100	579	VFG037580(gi:387123328) (csuA) hypothetical protein [Csu pili (CVF770)] [Acinetobacter baumannii MDR-TJ]
AB46_03488	VFG037586(gb|YP_001847076)	100	519	VFG037586(gb|YP_001847076) (csuB) Csu pilus subunit CsuB [Csu fimbriae (VF0461)] [Acinetobacter baumannii ACICU]
AB46_03489	VFG037599(gb|YP_001847075)	100	834	VFG037599(gb|YP_001847075) (csuC) Csu pilus chaperone protein CsuC [Csu fimbriae (VF0461)] [Acinetobacter baumannii ACICU]
AB46_03490	VFG037612(gb|YP_001847074)	100	2499	VFG037612(gb|YP_001847074) (csuD) Csu pilus usher protein CsuD [Csu fimbriae (VF0461)] [Acinetobacter baumannii ACICU]
AB46_03491	VFG037628(gi:523523956)	99.902	1020	VFG037628(gi:523523956) (csuE) putative secreted protein [Csu pili (CVF770)] [Acinetobacter baumannii BJAB07104]
AB46_03585	VFG006962(gi:15640432)	93.333	1728	VFG006962(gi:15640432) (mshE) MSHA biogenesis protein MshE [MSHA pili (VF0515)] [Vibrio cholerae O1 biovar El Tor str. N16961]
AB46_03768	VFG037203(gb|YP_001847849)	100	1626	VFG037203(gb|YP_001847849) (plcD) phosphatidylserine/phosphatidylglycerophosphate/cardiolipin synthase [Phospholipase D (VF0469)] [Acinetobacter baumannii ACICU]
AB46_03912	VFG038010(gi:384141331)	100	570	VFG038010(gi:384141331) (ABZJ_00085) IS4 family transposase ORF 1 [Capsule (CVF775)] [Acinetobacter baumannii MDR-ZJ06]
AB47_00187	VFG037759(gi:384130433)	100	936	VFG037759(gi:384130433) (lpxL) htrB [LPS (CVF774)] [Acinetobacter baumannii 1656-2]
AB47_00188	VFG037774(gi:384130432)	100	1101	VFG037774(gi:384130432) (lpsB) glycosyltransferase [LPS (CVF774)] [Acinetobacter baumannii 1656-2]
AB47_00340	VFG037644(gi:387122818)	99.983	6330	VFG037644(gi:387122818) (bap) type 1 secretion C-terminal target domain (VC_A0849 subclass) [Biofilm-associated protein (CVF771)] [Acinetobacter baumannii MDR-TJ]
AB47_00340	VFG037644(gi:387122818)	97.688	6330	VFG037644(gi:387122818) (bap) type 1 secretion C-terminal target domain (VC_A0849 subclass) [Biofilm-associated protein (CVF771)] [Acinetobacter baumannii MDR-TJ]
AB47_00340	VFG037644(gi:387122818)	93.506	6330	VFG037644(gi:387122818) (bap) type 1 secretion C-terminal target domain (VC_A0849 subclass) [Biofilm-associated protein (CVF771)] [Acinetobacter baumannii MDR-TJ]
AB47_00348	VFG047702	79.104	3285	VFG047702 (carB) carbamoyl phosphate synthase large subunit [Pyrimidine biosynthesis (CVF845)] [Francisella philomiragia subsp. philomiragia ATCC 25017]
AB47_00427	VFG037756(gi:169632698)	100	984	VFG037756(gi:169632698) (lpxM) lipid A biosynthesis lauroyl acyltransferase [LPS (CVF774)] [Acinetobacter baumannii SDF]
AB47_00428	VFG037754(gi:387122899)	100	984	VFG037754(gi:387122899) (lpxM) Lauroyl/myristoyl acyltransferase [LPS (CVF774)] [Acinetobacter baumannii MDR-TJ]
AB47_00618	VFG037456(gb|YP_001847248)	100	861	VFG037456(gb|YP_001847248) (bauF) siderophore-interacting protein [Acinetobactin (VF0467)] [Acinetobacter baumannii ACICU]
AB47_00619	VFG037442(gb|YP_001847247)	100	1848	VFG037442(gb|YP_001847247) (basA) acinetobactin biosynthesis protein [Acinetobactin (VF0467)] [Acinetobacter baumannii ACICU]
AB47_00620	VFG037428(gb|YP_001847246)	100	2097	VFG037428(gb|YP_001847246) (basB) non-ribosomal peptide synthetase with condensation and peptidyl carrier protein domains [Acinetobactin (VF0467)] [Acinetobacter baumannii ACICU]
AB47_00623	VFG037411(gi:384132664)	100	942	VFG037411(gi:384132664) (bauD) bauD [Acinetobactin (CVF768)] [Acinetobacter baumannii 1656-2]
AB47_00624	VFG037400(gb|YP_001847243)	100	948	VFG037400(gb|YP_001847243) (bauC) ferric siderophore ABC transporter, permease protein BauC [Acinetobactin (VF0467)] [Acinetobacter baumannii ACICU]
AB47_00625	VFG037394(gi:384144023)	100	819	VFG037394(gi:384144023) (bauE) ferric acinetobactin transport system ATP-binding protein [Acinetobactin (CVF768)] [Acinetobacter baumannii MDR-ZJ06]
AB47_00626	VFG037372(gb|YP_001847241)	100	969	VFG037372(gb|YP_001847241) (bauB) ferric siderophore ABC transporter, periplasmic siderophore-binding protein [Acinetobactin (VF0467)] [Acinetobacter baumannii ACICU]
AB47_00627	VFG037355(gi:384132660)	100	2283	VFG037355(gi:384132660) (bauA) bauA [Acinetobactin (CVF768)] [Acinetobacter baumannii 1656-2]
AB47_00628	VFG037344(gb|YP_001847239)	100	1311	VFG037344(gb|YP_001847239) (basC) acinetobactin biosynthesis protein BasC [Acinetobactin (VF0467)] [Acinetobacter baumannii ACICU]
AB47_00629	VFG037333(gi:523524121)	100	2943	VFG037333(gi:523524121) (basD) Non-ribosomal peptide synthetase modules-related protein [Acinetobactin (CVF768)] [Acinetobacter baumannii BJAB07104]
AB47_00630	VFG037316(gb|YP_001847237)	100	1629	VFG037316(gb|YP_001847237) (entE) non-ribosomal peptide synthetase adenylate-forming enzyme of acinetobactin synthesis [Acinetobactin (VF0467)] [Acinetobacter baumannii ACICU]
AB47_00631	VFG037302(gb|YP_001847236)	100	870	VFG037302(gb|YP_001847236) (basF) aryl carrier protein BasF [Acinetobactin (VF0467)] [Acinetobacter baumannii ACICU]
AB47_00632	VFG037288(gb|YP_001847235)	100	1152	VFG037288(gb|YP_001847235) (basG) acinetobactin biosynthesis protein BasF [Acinetobactin (VF0467)] [Acinetobacter baumannii ACICU]
AB47_00634	VFG037274(gb|YP_001847233)	100	1611	VFG037274(gb|YP_001847233) (barA) siderophore efflux system of the ABC superfamily [Acinetobactin (VF0467)] [Acinetobacter baumannii ACICU]
AB47_00635	VFG037260(gb|YP_001847232)	100	1596	VFG037260(gb|YP_001847232) (barB) siderophore efflux system of the ABC superfamily [Acinetobactin (VF0467)] [Acinetobacter baumannii ACICU]
AB47_00636	VFG037246(gb|YP_001847231)	100	735	VFG037246(gb|YP_001847231) (basH) non-ribosomal peptide biosynthesis thioesterase BasH [Acinetobactin (VF0467)] [Acinetobacter baumannii ACICU]
AB47_00637	VFG037232(gb|YP_001847230)	100	756	VFG037232(gb|YP_001847230) (basI) phosphopantetheinyl transferase component of acinetobactin biosynthesis protein BasI [Acinetobactin (VF0467)] [Acinetobacter baumannii ACICU]
AB47_00638	VFG037226(gi:384144010)	100	1257	VFG037226(gi:384144010) (basJ) isochorismate synthetase [Acinetobactin (CVF768)] [Acinetobacter baumannii MDR-ZJ06]
AB47_00892	VFG037545(gi:213156723)	100	276	VFG037545(gi:213156723) (AB57_0993) hypothetical protein [Heme utilization (CVF769)] [Acinetobacter baumannii AB0057]
AB47_00893	VFG037536(gi:213156722)	100	441	VFG037536(gi:213156722) (AB57_0992) hypothetical protein [Heme utilization (CVF769)] [Acinetobacter baumannii AB0057]
AB47_00894	VFG037535(gi:407931896)	100	597	VFG037535(gi:407931896) (hemO) heme oxygenase [Heme utilization (CVF769)] [Acinetobacter baumannii TYTH-1]
AB47_00895	VFG037520(gi:213156720)	100	921	VFG037520(gi:213156720) (AB57_0990) TonB family protein [Heme utilization (CVF769)] [Acinetobacter baumannii AB0057]
AB47_00896	VFG037512(gi:213156719)	100	1491	VFG037512(gi:213156719) (AB57_0989) hypothetical protein [Heme utilization (CVF769)] [Acinetobacter baumannii AB0057]
AB47_00897	VFG037504(gi:213156718)	100	792	VFG037504(gi:213156718) (AB57_0988) hypothetical protein [Heme utilization (CVF769)] [Acinetobacter baumannii AB0057]
AB47_00898	VFG037503(gi:407931892)	100	3174	VFG037503(gi:407931892) (M3Q_1212) hypothetical protein [Heme utilization (CVF769)] [Acinetobacter baumannii TYTH-1]
AB47_00899	VFG037489(gi:213156716)	100	1017	VFG037489(gi:213156716) (AB57_0986) putative transmembrane sensor protein FecR [Heme utilization (CVF769)] [Acinetobacter baumannii AB0057]
AB47_00900	VFG037488(gi:407931890)	100	570	VFG037488(gi:407931890) (M3Q_1210) RNA polymerase sigma factor FecI [Heme utilization (CVF769)] [Acinetobacter baumannii TYTH-1]
AB47_00901	VFG037468(gi:213156714)	100	891	VFG037468(gi:213156714) (AB57_0984) transcriptional regulator, LysR family [Heme utilization (CVF769)] [Acinetobacter baumannii AB0057]
AB47_00950	VFG037825(gi:523525006)	100	903	VFG037825(gi:523525006) (lpxC) UDP-3-O-acyl-N-acetylglucosamine deacetylase [LPS (CVF774)] [Acinetobacter baumannii BJAB07104]
AB47_01095	VFG010464(gi:54296952)	77.6	2097	VFG010464(gi:54296952) (pilQ) type IV pilus (Tfp) assembly protein PilQ [Type IV pili (CVF346)] [Legionella pneumophila str. Paris]
AB47_01167	VFG038211(gi:469820299)	100	717	VFG038211(gi:469820299) (abaR) transcriptional regulator, LuxR family [Quorum sensing (CVF777)] [Acinetobacter baumannii D1279779]
AB47_01169	VFG038197(gi:469820297)	100	552	VFG038197(gi:469820297) (abaI) putative N-acylhomoserine lactone synthase [Quorum sensing (CVF777)] [Acinetobacter baumannii D1279779]
AB47_01217	VFG037859(gi:387125704)	100	1371	VFG037859(gi:387125704) (ABTJ_03743) phosphomannomutase [Capsule (CVF775)] [Acinetobacter baumannii MDR-TJ]
AB47_01218	VFG037874(gi:387125705)	100	1017	VFG037874(gi:387125705) (ABTJ_03744) UDP-glucose-4-epimerase [Capsule (CVF775)] [Acinetobacter baumannii MDR-TJ]
AB47_01219	VFG037889(gi:387125706)	100	1671	VFG037889(gi:387125706) (ABTJ_03745) glucose-6-phosphate isomerase [Capsule (CVF775)] [Acinetobacter baumannii MDR-TJ]
AB47_01220	VFG037904(gi:387125707)	100	1263	VFG037904(gi:387125707) (ABTJ_03746) nucleotide sugar dehydrogenase [Capsule (CVF775)] [Acinetobacter baumannii MDR-TJ]
AB47_01221	VFG037919(gi:387125708)	100	876	VFG037919(gi:387125708) (ABTJ_03747) UTP-glucose-1-phosphate uridylyltransferase [Capsule (CVF775)] [Acinetobacter baumannii MDR-TJ]
AB47_01222	VFG037934(gi:387125709)	100	621	VFG037934(gi:387125709) (ABTJ_03748) glycosyl transferase [Capsule (CVF775)] [Acinetobacter baumannii MDR-TJ]
AB47_01223	VFG037949(gi:387125710)	100	1011	VFG037949(gi:387125710) (ABTJ_03749) UDP-N-acetylmuramyl pentapeptide phosphotransferase/UDP-N-acetylglucosamine-1-phosphate transferase [Capsule (CVF775)] [Acinetobacter baumannii MDR-TJ]
AB47_01224	VFG037964(gi:387125711)	100	936	VFG037964(gi:387125711) (ABTJ_03750) nucleoside-diphosphate-sugar epimerase [Capsule (CVF775)] [Acinetobacter baumannii MDR-TJ]
AB47_01225	VFG037979(gi:387125712)	100	1188	VFG037979(gi:387125712) (ABTJ_03751) glycosyltransferase [Capsule (CVF775)] [Acinetobacter baumannii MDR-TJ]
AB47_01226	VFG037994(gi:387125713)	100	1131	VFG037994(gi:387125713) (ABTJ_03752) UDP-N-acetylglucosamine 2-epimerase [Capsule (CVF775)] [Acinetobacter baumannii MDR-TJ]
AB47_01227	VFG038008(gi:469820241)	100	1110	VFG038008(gi:469820241) (ABD1_00590) capsular polysaccharide biosynthesis protein [Capsule (CVF775)] [Acinetobacter baumannii D1279779]
AB47_01228	VFG037993(gi:469820240)	100	1035	VFG037993(gi:469820240) (fnlA) UDP-N-acetylglucosamine 4,6-dehydratase [Capsule (CVF775)] [Acinetobacter baumannii D1279779]
AB47_01229	VFG037978(gi:469820239)	100	1146	VFG037978(gi:469820239) (ABD1_00570) glycosyl transferase [Capsule (CVF775)] [Acinetobacter baumannii D1279779]
AB47_01230	VFG037963(gi:469820238)	100	1179	VFG037963(gi:469820238) (ABD1_00560) hypothetical protein [Capsule (CVF775)] [Acinetobacter baumannii D1279779]
AB47_01231	VFG038084(gi:387125719)	100	936	VFG038084(gi:387125719) (ABTJ_03758) hypothetical protein [Capsule (CVF775)] [Acinetobacter baumannii MDR-TJ]
AB47_01232	VFG037933(gi:469820236)	99.919	1242	VFG037933(gi:469820236) (ABD1_00540) polysaccharide biosynthesis protein [Capsule (CVF775)] [Acinetobacter baumannii D1279779]
AB47_01233	VFG037918(gi:469820235)	100	1041	VFG037918(gi:469820235) (galE) UDP-glucose 4-epimerase [Capsule (CVF775)] [Acinetobacter baumannii D1279779]
AB47_01234	VFG037903(gi:469820234)	100	1275	VFG037903(gi:469820234) (ugd) UDP-glucose 6-dehydrogenase [Capsule (CVF775)] [Acinetobacter baumannii D1279779]
AB47_01235	VFG037888(gi:469820233)	100	1101	VFG037888(gi:469820233) (wza) polysaccharide export lipoprotein [Capsule (CVF775)] [Acinetobacter baumannii D1279779]
AB47_01236	VFG037873(gi:469820232)	100	429	VFG037873(gi:469820232) (wzb) low molecular weight protein-tyrosine-phosphatase [Capsule (CVF775)] [Acinetobacter baumannii D1279779]
AB47_01237	VFG037858(gi:469820231)	100	2187	VFG037858(gi:469820231) (wzc) tyrosine-protein kinase [Capsule (CVF775)] [Acinetobacter baumannii D1279779]
AB47_01244	VFG037176(gb|YP_001844723)	99.932	2169	VFG037176(gb|YP_001844723) (plc) phospholipase C [Phospholipase C (VF0470)] [Acinetobacter baumannii ACICU]
AB47_01245	VFG037176(gb|YP_001844723)	99.858	2169	VFG037176(gb|YP_001844723) (plc) phospholipase C [Phospholipase C (VF0470)] [Acinetobacter baumannii ACICU]
AB47_01348	VFG037804(gi:384132116)	100	1176	VFG037804(gi:384132116) (lpxB) lpxB [LPS (CVF774)] [Acinetobacter baumannii 1656-2]
AB47_01583	VFG037834(gi:384132514)	100	1071	VFG037834(gi:384132514) (lpxD) lpxD [LPS (CVF774)] [Acinetobacter baumannii 1656-2]
AB47_01585	VFG037789(gi:384132512)	100	789	VFG037789(gi:384132512) (lpxA) lpxA [LPS (CVF774)] [Acinetobacter baumannii 1656-2]
AB47_02104	VFG037692(gb|YP_001847020)	100	465	VFG037692(gb|YP_001847020) (pgaD) poly-beta-1,6-N-acetyl-D-glucosamine biosynthesis protein PgaD [PNAG (VF0472)] [Acinetobacter baumannii ACICU]
AB47_02105	VFG037678(gb|YP_001847021)	99.92	1248	VFG037678(gb|YP_001847021) (pgaC) poly-beta-1,6 N-acetyl-D-glucosamine synthase [PNAG (VF0472)] [Acinetobacter baumannii ACICU]
AB47_02106	VFG037664(gb|YP_001847022)	100	1830	VFG037664(gb|YP_001847022) (pgaB) poly-beta-1,6-N-acetyl-D-glucosamine N-deacetylase PgaB [PNAG (VF0472)] [Acinetobacter baumannii ACICU]
AB47_02107	VFG037657(gi:387123403)	100	2439	VFG037657(gi:387123403) (pgaA) poly-beta-1,6 N-acetyl-D-glucosamine export porin PgaA [PNAG (Polysaccharide poly-N-acetylglucosamine) (CVF772)] [Acinetobacter baumannii MDR-TJ]
AB47_02208	VFG037705(gb|YP_001847163)	100	1221	VFG037705(gb|YP_001847163) (adeF) membrane-fusion protein [AdeFGH efflux pump (VF0504)] [Acinetobacter baumannii ACICU]
AB47_02209	VFG037720(gb|YP_001847164)	100	3180	VFG037720(gb|YP_001847164) (adeG) cation/multidrug efflux pump [AdeFGH efflux pump (VF0504)] [Acinetobacter baumannii ACICU]
AB47_02210	VFG037738(gi:523524047)	100	1452	VFG037738(gi:523524047) (adeH) Outer membrane protein [AdeFGH efflux pump/transport autoinducer (CVF773)] [Acinetobacter baumannii BJAB07104]
AB47_02805	VFG038257(gi:384141533)	100	1047	VFG038257(gi:384141533) (pbpG) D-alanyl-D-alanine endopeptidase [PbpG (CVF779)] [Acinetobacter baumannii MDR-ZJ06]
AB47_02846	VFG038234(gb|YP_001845365)	100	1650	VFG038234(gb|YP_001845365) (bfmS) signal transduction histidine kinase [BfmRS (VF0463)] [Acinetobacter baumannii ACICU]
AB47_02847	VFG038219(gb|YP_001845364)	100	717	VFG038219(gb|YP_001845364) (bfmR) biofilm-controlling response regulator [BfmRS (VF0463)] [Acinetobacter baumannii ACICU]
AB47_03026	VFG038176(gb|YP_001847748)	100	1071	VFG038176(gb|YP_001847748) (ompA) outer membrane protein OmpA [OmpA (VF0464)] [Acinetobacter baumannii ACICU]
AB47_03075	VFG037177(gb|YP_001846906)	100	2229	VFG037177(gb|YP_001846906) (plc) phospholipase C [Phospholipase C (VF0470)] [Acinetobacter baumannii ACICU]
AB47_03447	VFG037628(gi:523523956)	99.902	1020	VFG037628(gi:523523956) (csuE) putative secreted protein [Csu pili (CVF770)] [Acinetobacter baumannii BJAB07104]
AB47_03448	VFG037612(gb|YP_001847074)	100	2499	VFG037612(gb|YP_001847074) (csuD) Csu pilus usher protein CsuD [Csu fimbriae (VF0461)] [Acinetobacter baumannii ACICU]
AB47_03449	VFG037599(gb|YP_001847075)	100	834	VFG037599(gb|YP_001847075) (csuC) Csu pilus chaperone protein CsuC [Csu fimbriae (VF0461)] [Acinetobacter baumannii ACICU]
AB47_03450	VFG037586(gb|YP_001847076)	100	519	VFG037586(gb|YP_001847076) (csuB) Csu pilus subunit CsuB [Csu fimbriae (VF0461)] [Acinetobacter baumannii ACICU]
AB47_03451	VFG037580(gi:387123328)	100	579	VFG037580(gi:387123328) (csuA) hypothetical protein [Csu pili (CVF770)] [Acinetobacter baumannii MDR-TJ]
AB47_03452	VFG037557(gi:384131229)	100	543	VFG037557(gi:384131229) (csuA/B) protein CsuA/B [Csu pili (CVF770)] [Acinetobacter baumannii 1656-2]
AB47_03576	VFG006962(gi:15640432)	93.333	1728	VFG006962(gi:15640432) (mshE) MSHA biogenesis protein MshE [MSHA pili (VF0515)] [Vibrio cholerae O1 biovar El Tor str. N16961]
AB47_03778	VFG037203(gb|YP_001847849)	100	1626	VFG037203(gb|YP_001847849) (plcD) phosphatidylserine/phosphatidylglycerophosphate/cardiolipin synthase [Phospholipase D (VF0469)] [Acinetobacter baumannii ACICU]
AB47_03912	VFG038010(gi:384141331)	100	570	VFG038010(gi:384141331) (ABZJ_00085) IS4 family transposase ORF 1 [Capsule (CVF775)] [Acinetobacter baumannii MDR-ZJ06]
AB58_00152	VFG037774(gi:384130432)	100	1101	VFG037774(gi:384130432) (lpsB) glycosyltransferase [LPS (CVF774)] [Acinetobacter baumannii 1656-2]
AB58_00153	VFG037759(gi:384130433)	100	936	VFG037759(gi:384130433) (lpxL) htrB [LPS (CVF774)] [Acinetobacter baumannii 1656-2]
AB58_00346	VFG037226(gi:384144010)	100	1257	VFG037226(gi:384144010) (basJ) isochorismate synthetase [Acinetobactin (CVF768)] [Acinetobacter baumannii MDR-ZJ06]
AB58_00347	VFG037232(gb|YP_001847230)	100	756	VFG037232(gb|YP_001847230) (basI) phosphopantetheinyl transferase component of acinetobactin biosynthesis protein BasI [Acinetobactin (VF0467)] [Acinetobacter baumannii ACICU]
AB58_00348	VFG037246(gb|YP_001847231)	100	735	VFG037246(gb|YP_001847231) (basH) non-ribosomal peptide biosynthesis thioesterase BasH [Acinetobactin (VF0467)] [Acinetobacter baumannii ACICU]
AB58_00349	VFG037260(gb|YP_001847232)	100	1596	VFG037260(gb|YP_001847232) (barB) siderophore efflux system of the ABC superfamily [Acinetobactin (VF0467)] [Acinetobacter baumannii ACICU]
AB58_00350	VFG037274(gb|YP_001847233)	100	1611	VFG037274(gb|YP_001847233) (barA) siderophore efflux system of the ABC superfamily [Acinetobactin (VF0467)] [Acinetobacter baumannii ACICU]
AB58_00352	VFG037288(gb|YP_001847235)	100	1152	VFG037288(gb|YP_001847235) (basG) acinetobactin biosynthesis protein BasF [Acinetobactin (VF0467)] [Acinetobacter baumannii ACICU]
AB58_00353	VFG037302(gb|YP_001847236)	100	870	VFG037302(gb|YP_001847236) (basF) aryl carrier protein BasF [Acinetobactin (VF0467)] [Acinetobacter baumannii ACICU]
AB58_00354	VFG037316(gb|YP_001847237)	100	1629	VFG037316(gb|YP_001847237) (entE) non-ribosomal peptide synthetase adenylate-forming enzyme of acinetobactin synthesis [Acinetobactin (VF0467)] [Acinetobacter baumannii ACICU]
AB58_00355	VFG037333(gi:523524121)	100	2943	VFG037333(gi:523524121) (basD) Non-ribosomal peptide synthetase modules-related protein [Acinetobactin (CVF768)] [Acinetobacter baumannii BJAB07104]
AB58_00356	VFG037344(gb|YP_001847239)	100	1311	VFG037344(gb|YP_001847239) (basC) acinetobactin biosynthesis protein BasC [Acinetobactin (VF0467)] [Acinetobacter baumannii ACICU]
AB58_00357	VFG037355(gi:384132660)	100	2283	VFG037355(gi:384132660) (bauA) bauA [Acinetobactin (CVF768)] [Acinetobacter baumannii 1656-2]
AB58_00358	VFG037372(gb|YP_001847241)	100	969	VFG037372(gb|YP_001847241) (bauB) ferric siderophore ABC transporter, periplasmic siderophore-binding protein [Acinetobactin (VF0467)] [Acinetobacter baumannii ACICU]
AB58_00359	VFG037394(gi:384144023)	100	819	VFG037394(gi:384144023) (bauE) ferric acinetobactin transport system ATP-binding protein [Acinetobactin (CVF768)] [Acinetobacter baumannii MDR-ZJ06]
AB58_00360	VFG037400(gb|YP_001847243)	100	948	VFG037400(gb|YP_001847243) (bauC) ferric siderophore ABC transporter, permease protein BauC [Acinetobactin (VF0467)] [Acinetobacter baumannii ACICU]
AB58_00361	VFG037411(gi:384132664)	100	942	VFG037411(gi:384132664) (bauD) bauD [Acinetobactin (CVF768)] [Acinetobacter baumannii 1656-2]
AB58_00364	VFG037428(gb|YP_001847246)	100	2097	VFG037428(gb|YP_001847246) (basB) non-ribosomal peptide synthetase with condensation and peptidyl carrier protein domains [Acinetobactin (VF0467)] [Acinetobacter baumannii ACICU]
AB58_00365	VFG037442(gb|YP_001847247)	100	1848	VFG037442(gb|YP_001847247) (basA) acinetobactin biosynthesis protein [Acinetobactin (VF0467)] [Acinetobacter baumannii ACICU]
AB58_00366	VFG037456(gb|YP_001847248)	100	861	VFG037456(gb|YP_001847248) (bauF) siderophore-interacting protein [Acinetobactin (VF0467)] [Acinetobacter baumannii ACICU]
AB58_00556	VFG037754(gi:387122899)	100	984	VFG037754(gi:387122899) (lpxM) Lauroyl/myristoyl acyltransferase [LPS (CVF774)] [Acinetobacter baumannii MDR-TJ]
AB58_00557	VFG037756(gi:169632698)	100	984	VFG037756(gi:169632698) (lpxM) lipid A biosynthesis lauroyl acyltransferase [LPS (CVF774)] [Acinetobacter baumannii SDF]
AB58_00636	VFG047702	79.104	3285	VFG047702 (carB) carbamoyl phosphate synthase large subunit [Pyrimidine biosynthesis (CVF845)] [Francisella philomiragia subsp. philomiragia ATCC 25017]
AB58_00644	VFG037644(gi:387122818)	99.983	6330	VFG037644(gi:387122818) (bap) type 1 secretion C-terminal target domain (VC_A0849 subclass) [Biofilm-associated protein (CVF771)] [Acinetobacter baumannii MDR-TJ]
AB58_00644	VFG037644(gi:387122818)	97.688	6330	VFG037644(gi:387122818) (bap) type 1 secretion C-terminal target domain (VC_A0849 subclass) [Biofilm-associated protein (CVF771)] [Acinetobacter baumannii MDR-TJ]
AB58_00644	VFG037644(gi:387122818)	93.506	6330	VFG037644(gi:387122818) (bap) type 1 secretion C-terminal target domain (VC_A0849 subclass) [Biofilm-associated protein (CVF771)] [Acinetobacter baumannii MDR-TJ]
AB58_00673	VFG037468(gi:213156714)	100	891	VFG037468(gi:213156714) (AB57_0984) transcriptional regulator, LysR family [Heme utilization (CVF769)] [Acinetobacter baumannii AB0057]
AB58_00674	VFG037488(gi:407931890)	100	570	VFG037488(gi:407931890) (M3Q_1210) RNA polymerase sigma factor FecI [Heme utilization (CVF769)] [Acinetobacter baumannii TYTH-1]
AB58_00675	VFG037489(gi:213156716)	100	1017	VFG037489(gi:213156716) (AB57_0986) putative transmembrane sensor protein FecR [Heme utilization (CVF769)] [Acinetobacter baumannii AB0057]
AB58_00676	VFG037503(gi:407931892)	100	3174	VFG037503(gi:407931892) (M3Q_1212) hypothetical protein [Heme utilization (CVF769)] [Acinetobacter baumannii TYTH-1]
AB58_00677	VFG037504(gi:213156718)	100	792	VFG037504(gi:213156718) (AB57_0988) hypothetical protein [Heme utilization (CVF769)] [Acinetobacter baumannii AB0057]
AB58_00678	VFG037512(gi:213156719)	100	1491	VFG037512(gi:213156719) (AB57_0989) hypothetical protein [Heme utilization (CVF769)] [Acinetobacter baumannii AB0057]
AB58_00679	VFG037520(gi:213156720)	100	921	VFG037520(gi:213156720) (AB57_0990) TonB family protein [Heme utilization (CVF769)] [Acinetobacter baumannii AB0057]
AB58_00680	VFG037535(gi:407931896)	100	597	VFG037535(gi:407931896) (hemO) heme oxygenase [Heme utilization (CVF769)] [Acinetobacter baumannii TYTH-1]
AB58_00681	VFG037536(gi:213156722)	100	441	VFG037536(gi:213156722) (AB57_0992) hypothetical protein [Heme utilization (CVF769)] [Acinetobacter baumannii AB0057]
AB58_00682	VFG037545(gi:213156723)	100	276	VFG037545(gi:213156723) (AB57_0993) hypothetical protein [Heme utilization (CVF769)] [Acinetobacter baumannii AB0057]
AB58_00943	VFG010464(gi:54296952)	77.6	2097	VFG010464(gi:54296952) (pilQ) type IV pilus (Tfp) assembly protein PilQ [Type IV pili (CVF346)] [Legionella pneumophila str. Paris]
AB58_01088	VFG037825(gi:523525006)	100	903	VFG037825(gi:523525006) (lpxC) UDP-3-O-acyl-N-acetylglucosamine deacetylase [LPS (CVF774)] [Acinetobacter baumannii BJAB07104]
AB58_01135	VFG037176(gb|YP_001844723)	99.858	2169	VFG037176(gb|YP_001844723) (plc) phospholipase C [Phospholipase C (VF0470)] [Acinetobacter baumannii ACICU]
AB58_01136	VFG037176(gb|YP_001844723)	99.932	2169	VFG037176(gb|YP_001844723) (plc) phospholipase C [Phospholipase C (VF0470)] [Acinetobacter baumannii ACICU]
AB58_01143	VFG037858(gi:469820231)	99.954	2187	VFG037858(gi:469820231) (wzc) tyrosine-protein kinase [Capsule (CVF775)] [Acinetobacter baumannii D1279779]
AB58_01144	VFG037873(gi:469820232)	100	429	VFG037873(gi:469820232) (wzb) low molecular weight protein-tyrosine-phosphatase [Capsule (CVF775)] [Acinetobacter baumannii D1279779]
AB58_01145	VFG037888(gi:469820233)	100	1101	VFG037888(gi:469820233) (wza) polysaccharide export lipoprotein [Capsule (CVF775)] [Acinetobacter baumannii D1279779]
AB58_01146	VFG037903(gi:469820234)	100	1275	VFG037903(gi:469820234) (ugd) UDP-glucose 6-dehydrogenase [Capsule (CVF775)] [Acinetobacter baumannii D1279779]
AB58_01147	VFG037918(gi:469820235)	100	1041	VFG037918(gi:469820235) (galE) UDP-glucose 4-epimerase [Capsule (CVF775)] [Acinetobacter baumannii D1279779]
AB58_01148	VFG037933(gi:469820236)	99.919	1242	VFG037933(gi:469820236) (ABD1_00540) polysaccharide biosynthesis protein [Capsule (CVF775)] [Acinetobacter baumannii D1279779]
AB58_01149	VFG038084(gi:387125719)	100	936	VFG038084(gi:387125719) (ABTJ_03758) hypothetical protein [Capsule (CVF775)] [Acinetobacter baumannii MDR-TJ]
AB58_01150	VFG037963(gi:469820238)	100	1179	VFG037963(gi:469820238) (ABD1_00560) hypothetical protein [Capsule (CVF775)] [Acinetobacter baumannii D1279779]
AB58_01151	VFG037978(gi:469820239)	100	1146	VFG037978(gi:469820239) (ABD1_00570) glycosyl transferase [Capsule (CVF775)] [Acinetobacter baumannii D1279779]
AB58_01152	VFG037993(gi:469820240)	100	1035	VFG037993(gi:469820240) (fnlA) UDP-N-acetylglucosamine 4,6-dehydratase [Capsule (CVF775)] [Acinetobacter baumannii D1279779]
AB58_01153	VFG038008(gi:469820241)	100	1110	VFG038008(gi:469820241) (ABD1_00590) capsular polysaccharide biosynthesis protein [Capsule (CVF775)] [Acinetobacter baumannii D1279779]
AB58_01154	VFG037994(gi:387125713)	100	1131	VFG037994(gi:387125713) (ABTJ_03752) UDP-N-acetylglucosamine 2-epimerase [Capsule (CVF775)] [Acinetobacter baumannii MDR-TJ]
AB58_01155	VFG037979(gi:387125712)	100	1188	VFG037979(gi:387125712) (ABTJ_03751) glycosyltransferase [Capsule (CVF775)] [Acinetobacter baumannii MDR-TJ]
AB58_01156	VFG037964(gi:387125711)	100	936	VFG037964(gi:387125711) (ABTJ_03750) nucleoside-diphosphate-sugar epimerase [Capsule (CVF775)] [Acinetobacter baumannii MDR-TJ]
AB58_01157	VFG037949(gi:387125710)	100	1011	VFG037949(gi:387125710) (ABTJ_03749) UDP-N-acetylmuramyl pentapeptide phosphotransferase/UDP-N-acetylglucosamine-1-phosphate transferase [Capsule (CVF775)] [Acinetobacter baumannii MDR-TJ]
AB58_01158	VFG037934(gi:387125709)	100	621	VFG037934(gi:387125709) (ABTJ_03748) glycosyl transferase [Capsule (CVF775)] [Acinetobacter baumannii MDR-TJ]
AB58_01159	VFG037919(gi:387125708)	100	876	VFG037919(gi:387125708) (ABTJ_03747) UTP-glucose-1-phosphate uridylyltransferase [Capsule (CVF775)] [Acinetobacter baumannii MDR-TJ]
AB58_01160	VFG037904(gi:387125707)	100	1263	VFG037904(gi:387125707) (ABTJ_03746) nucleotide sugar dehydrogenase [Capsule (CVF775)] [Acinetobacter baumannii MDR-TJ]
AB58_01161	VFG037889(gi:387125706)	100	1671	VFG037889(gi:387125706) (ABTJ_03745) glucose-6-phosphate isomerase [Capsule (CVF775)] [Acinetobacter baumannii MDR-TJ]
AB58_01162	VFG037874(gi:387125705)	100	1017	VFG037874(gi:387125705) (ABTJ_03744) UDP-glucose-4-epimerase [Capsule (CVF775)] [Acinetobacter baumannii MDR-TJ]
AB58_01163	VFG037859(gi:387125704)	100	1371	VFG037859(gi:387125704) (ABTJ_03743) phosphomannomutase [Capsule (CVF775)] [Acinetobacter baumannii MDR-TJ]
AB58_01211	VFG038197(gi:469820297)	100	552	VFG038197(gi:469820297) (abaI) putative N-acylhomoserine lactone synthase [Quorum sensing (CVF777)] [Acinetobacter baumannii D1279779]
AB58_01213	VFG038211(gi:469820299)	100	717	VFG038211(gi:469820299) (abaR) transcriptional regulator, LuxR family [Quorum sensing (CVF777)] [Acinetobacter baumannii D1279779]
AB58_01350	VFG037804(gi:384132116)	100	1176	VFG037804(gi:384132116) (lpxB) lpxB [LPS (CVF774)] [Acinetobacter baumannii 1656-2]
AB58_01585	VFG037834(gi:384132514)	100	1071	VFG037834(gi:384132514) (lpxD) lpxD [LPS (CVF774)] [Acinetobacter baumannii 1656-2]
AB58_01587	VFG037789(gi:384132512)	100	789	VFG037789(gi:384132512) (lpxA) lpxA [LPS (CVF774)] [Acinetobacter baumannii 1656-2]
AB58_02056	VFG037657(gi:387123403)	100	2439	VFG037657(gi:387123403) (pgaA) poly-beta-1,6 N-acetyl-D-glucosamine export porin PgaA [PNAG (Polysaccharide poly-N-acetylglucosamine) (CVF772)] [Acinetobacter baumannii MDR-TJ]
AB58_02057	VFG037664(gb|YP_001847022)	100	1830	VFG037664(gb|YP_001847022) (pgaB) poly-beta-1,6-N-acetyl-D-glucosamine N-deacetylase PgaB [PNAG (VF0472)] [Acinetobacter baumannii ACICU]
AB58_02058	VFG037678(gb|YP_001847021)	99.92	1248	VFG037678(gb|YP_001847021) (pgaC) poly-beta-1,6 N-acetyl-D-glucosamine synthase [PNAG (VF0472)] [Acinetobacter baumannii ACICU]
AB58_02059	VFG037692(gb|YP_001847020)	100	465	VFG037692(gb|YP_001847020) (pgaD) poly-beta-1,6-N-acetyl-D-glucosamine biosynthesis protein PgaD [PNAG (VF0472)] [Acinetobacter baumannii ACICU]
AB58_02210	VFG037705(gb|YP_001847163)	100	1221	VFG037705(gb|YP_001847163) (adeF) membrane-fusion protein [AdeFGH efflux pump (VF0504)] [Acinetobacter baumannii ACICU]
AB58_02211	VFG037720(gb|YP_001847164)	100	3180	VFG037720(gb|YP_001847164) (adeG) cation/multidrug efflux pump [AdeFGH efflux pump (VF0504)] [Acinetobacter baumannii ACICU]
AB58_02212	VFG037738(gi:523524047)	100	1452	VFG037738(gi:523524047) (adeH) Outer membrane protein [AdeFGH efflux pump/transport autoinducer (CVF773)] [Acinetobacter baumannii BJAB07104]
AB58_02807	VFG038257(gi:384141533)	100	1047	VFG038257(gi:384141533) (pbpG) D-alanyl-D-alanine endopeptidase [PbpG (CVF779)] [Acinetobacter baumannii MDR-ZJ06]
AB58_02848	VFG038234(gb|YP_001845365)	100	1650	VFG038234(gb|YP_001845365) (bfmS) signal transduction histidine kinase [BfmRS (VF0463)] [Acinetobacter baumannii ACICU]
AB58_02849	VFG038219(gb|YP_001845364)	100	717	VFG038219(gb|YP_001845364) (bfmR) biofilm-controlling response regulator [BfmRS (VF0463)] [Acinetobacter baumannii ACICU]
AB58_03028	VFG038176(gb|YP_001847748)	100	1071	VFG038176(gb|YP_001847748) (ompA) outer membrane protein OmpA [OmpA (VF0464)] [Acinetobacter baumannii ACICU]
AB58_03055	VFG037177(gb|YP_001846906)	100	2229	VFG037177(gb|YP_001846906) (plc) phospholipase C [Phospholipase C (VF0470)] [Acinetobacter baumannii ACICU]
AB58_03449	VFG037628(gi:523523956)	99.902	1020	VFG037628(gi:523523956) (csuE) putative secreted protein [Csu pili (CVF770)] [Acinetobacter baumannii BJAB07104]
AB58_03450	VFG037612(gb|YP_001847074)	100	2499	VFG037612(gb|YP_001847074) (csuD) Csu pilus usher protein CsuD [Csu fimbriae (VF0461)] [Acinetobacter baumannii ACICU]
AB58_03451	VFG037599(gb|YP_001847075)	100	834	VFG037599(gb|YP_001847075) (csuC) Csu pilus chaperone protein CsuC [Csu fimbriae (VF0461)] [Acinetobacter baumannii ACICU]
AB58_03452	VFG037586(gb|YP_001847076)	100	519	VFG037586(gb|YP_001847076) (csuB) Csu pilus subunit CsuB [Csu fimbriae (VF0461)] [Acinetobacter baumannii ACICU]
AB58_03453	VFG037580(gi:387123328)	100	579	VFG037580(gi:387123328) (csuA) hypothetical protein [Csu pili (CVF770)] [Acinetobacter baumannii MDR-TJ]
AB58_03454	VFG037557(gi:384131229)	100	543	VFG037557(gi:384131229) (csuA/B) protein CsuA/B [Csu pili (CVF770)] [Acinetobacter baumannii 1656-2]
AB58_03566	VFG006962(gi:15640432)	93.333	1728	VFG006962(gi:15640432) (mshE) MSHA biogenesis protein MshE [MSHA pili (VF0515)] [Vibrio cholerae O1 biovar El Tor str. N16961]
AB58_03780	VFG037203(gb|YP_001847849)	100	1626	VFG037203(gb|YP_001847849) (plcD) phosphatidylserine/phosphatidylglycerophosphate/cardiolipin synthase [Phospholipase D (VF0469)] [Acinetobacter baumannii ACICU]
AB58_03914	VFG038010(gi:384141331)	100	570	VFG038010(gi:384141331) (ABZJ_00085) IS4 family transposase ORF 1 [Capsule (CVF775)] [Acinetobacter baumannii MDR-ZJ06]
AB59_00187	VFG037759(gi:384130433)	100	936	VFG037759(gi:384130433) (lpxL) htrB [LPS (CVF774)] [Acinetobacter baumannii 1656-2]
AB59_00188	VFG037774(gi:384130432)	100	1101	VFG037774(gi:384130432) (lpsB) glycosyltransferase [LPS (CVF774)] [Acinetobacter baumannii 1656-2]
AB59_00346	VFG037226(gi:384144010)	100	1257	VFG037226(gi:384144010) (basJ) isochorismate synthetase [Acinetobactin (CVF768)] [Acinetobacter baumannii MDR-ZJ06]
AB59_00347	VFG037232(gb|YP_001847230)	100	756	VFG037232(gb|YP_001847230) (basI) phosphopantetheinyl transferase component of acinetobactin biosynthesis protein BasI [Acinetobactin (VF0467)] [Acinetobacter baumannii ACICU]
AB59_00348	VFG037246(gb|YP_001847231)	100	735	VFG037246(gb|YP_001847231) (basH) non-ribosomal peptide biosynthesis thioesterase BasH [Acinetobactin (VF0467)] [Acinetobacter baumannii ACICU]
AB59_00349	VFG037260(gb|YP_001847232)	100	1596	VFG037260(gb|YP_001847232) (barB) siderophore efflux system of the ABC superfamily [Acinetobactin (VF0467)] [Acinetobacter baumannii ACICU]
AB59_00350	VFG037274(gb|YP_001847233)	100	1611	VFG037274(gb|YP_001847233) (barA) siderophore efflux system of the ABC superfamily [Acinetobactin (VF0467)] [Acinetobacter baumannii ACICU]
AB59_00352	VFG037288(gb|YP_001847235)	100	1152	VFG037288(gb|YP_001847235) (basG) acinetobactin biosynthesis protein BasF [Acinetobactin (VF0467)] [Acinetobacter baumannii ACICU]
AB59_00353	VFG037302(gb|YP_001847236)	100	870	VFG037302(gb|YP_001847236) (basF) aryl carrier protein BasF [Acinetobactin (VF0467)] [Acinetobacter baumannii ACICU]
AB59_00354	VFG037316(gb|YP_001847237)	100	1629	VFG037316(gb|YP_001847237) (entE) non-ribosomal peptide synthetase adenylate-forming enzyme of acinetobactin synthesis [Acinetobactin (VF0467)] [Acinetobacter baumannii ACICU]
AB59_00355	VFG037333(gi:523524121)	100	2943	VFG037333(gi:523524121) (basD) Non-ribosomal peptide synthetase modules-related protein [Acinetobactin (CVF768)] [Acinetobacter baumannii BJAB07104]
AB59_00356	VFG037344(gb|YP_001847239)	100	1311	VFG037344(gb|YP_001847239) (basC) acinetobactin biosynthesis protein BasC [Acinetobactin (VF0467)] [Acinetobacter baumannii ACICU]
AB59_00357	VFG037355(gi:384132660)	100	2283	VFG037355(gi:384132660) (bauA) bauA [Acinetobactin (CVF768)] [Acinetobacter baumannii 1656-2]
AB59_00358	VFG037372(gb|YP_001847241)	100	969	VFG037372(gb|YP_001847241) (bauB) ferric siderophore ABC transporter, periplasmic siderophore-binding protein [Acinetobactin (VF0467)] [Acinetobacter baumannii ACICU]
AB59_00359	VFG037394(gi:384144023)	100	819	VFG037394(gi:384144023) (bauE) ferric acinetobactin transport system ATP-binding protein [Acinetobactin (CVF768)] [Acinetobacter baumannii MDR-ZJ06]
AB59_00360	VFG037400(gb|YP_001847243)	100	948	VFG037400(gb|YP_001847243) (bauC) ferric siderophore ABC transporter, permease protein BauC [Acinetobactin (VF0467)] [Acinetobacter baumannii ACICU]
AB59_00361	VFG037411(gi:384132664)	100	942	VFG037411(gi:384132664) (bauD) bauD [Acinetobactin (CVF768)] [Acinetobacter baumannii 1656-2]
AB59_00364	VFG037428(gb|YP_001847246)	100	2097	VFG037428(gb|YP_001847246) (basB) non-ribosomal peptide synthetase with condensation and peptidyl carrier protein domains [Acinetobactin (VF0467)] [Acinetobacter baumannii ACICU]
AB59_00365	VFG037442(gb|YP_001847247)	100	1848	VFG037442(gb|YP_001847247) (basA) acinetobactin biosynthesis protein [Acinetobactin (VF0467)] [Acinetobacter baumannii ACICU]
AB59_00366	VFG037456(gb|YP_001847248)	100	861	VFG037456(gb|YP_001847248) (bauF) siderophore-interacting protein [Acinetobactin (VF0467)] [Acinetobacter baumannii ACICU]
AB59_00556	VFG037754(gi:387122899)	100	984	VFG037754(gi:387122899) (lpxM) Lauroyl/myristoyl acyltransferase [LPS (CVF774)] [Acinetobacter baumannii MDR-TJ]
AB59_00557	VFG037756(gi:169632698)	100	984	VFG037756(gi:169632698) (lpxM) lipid A biosynthesis lauroyl acyltransferase [LPS (CVF774)] [Acinetobacter baumannii SDF]
AB59_00636	VFG047702	79.104	3285	VFG047702 (carB) carbamoyl phosphate synthase large subunit [Pyrimidine biosynthesis (CVF845)] [Francisella philomiragia subsp. philomiragia ATCC 25017]
AB59_00644	VFG037644(gi:387122818)	99.983	6330	VFG037644(gi:387122818) (bap) type 1 secretion C-terminal target domain (VC_A0849 subclass) [Biofilm-associated protein (CVF771)] [Acinetobacter baumannii MDR-TJ]
AB59_00644	VFG037644(gi:387122818)	97.688	6330	VFG037644(gi:387122818) (bap) type 1 secretion C-terminal target domain (VC_A0849 subclass) [Biofilm-associated protein (CVF771)] [Acinetobacter baumannii MDR-TJ]
AB59_00644	VFG037644(gi:387122818)	93.506	6330	VFG037644(gi:387122818) (bap) type 1 secretion C-terminal target domain (VC_A0849 subclass) [Biofilm-associated protein (CVF771)] [Acinetobacter baumannii MDR-TJ]
AB59_00892	VFG037545(gi:213156723)	100	276	VFG037545(gi:213156723) (AB57_0993) hypothetical protein [Heme utilization (CVF769)] [Acinetobacter baumannii AB0057]
AB59_00893	VFG037536(gi:213156722)	100	441	VFG037536(gi:213156722) (AB57_0992) hypothetical protein [Heme utilization (CVF769)] [Acinetobacter baumannii AB0057]
AB59_00894	VFG037535(gi:407931896)	100	597	VFG037535(gi:407931896) (hemO) heme oxygenase [Heme utilization (CVF769)] [Acinetobacter baumannii TYTH-1]
AB59_00895	VFG037520(gi:213156720)	100	921	VFG037520(gi:213156720) (AB57_0990) TonB family protein [Heme utilization (CVF769)] [Acinetobacter baumannii AB0057]
AB59_00896	VFG037512(gi:213156719)	100	1491	VFG037512(gi:213156719) (AB57_0989) hypothetical protein [Heme utilization (CVF769)] [Acinetobacter baumannii AB0057]
AB59_00897	VFG037504(gi:213156718)	100	792	VFG037504(gi:213156718) (AB57_0988) hypothetical protein [Heme utilization (CVF769)] [Acinetobacter baumannii AB0057]
AB59_00898	VFG037503(gi:407931892)	100	3174	VFG037503(gi:407931892) (M3Q_1212) hypothetical protein [Heme utilization (CVF769)] [Acinetobacter baumannii TYTH-1]
AB59_00899	VFG037489(gi:213156716)	100	1017	VFG037489(gi:213156716) (AB57_0986) putative transmembrane sensor protein FecR [Heme utilization (CVF769)] [Acinetobacter baumannii AB0057]
AB59_00900	VFG037488(gi:407931890)	100	570	VFG037488(gi:407931890) (M3Q_1210) RNA polymerase sigma factor FecI [Heme utilization (CVF769)] [Acinetobacter baumannii TYTH-1]
AB59_00901	VFG037468(gi:213156714)	100	891	VFG037468(gi:213156714) (AB57_0984) transcriptional regulator, LysR family [Heme utilization (CVF769)] [Acinetobacter baumannii AB0057]
AB59_00950	VFG037825(gi:523525006)	100	903	VFG037825(gi:523525006) (lpxC) UDP-3-O-acyl-N-acetylglucosamine deacetylase [LPS (CVF774)] [Acinetobacter baumannii BJAB07104]
AB59_01095	VFG010464(gi:54296952)	77.6	2097	VFG010464(gi:54296952) (pilQ) type IV pilus (Tfp) assembly protein PilQ [Type IV pili (CVF346)] [Legionella pneumophila str. Paris]
AB59_01167	VFG038211(gi:469820299)	100	717	VFG038211(gi:469820299) (abaR) transcriptional regulator, LuxR family [Quorum sensing (CVF777)] [Acinetobacter baumannii D1279779]
AB59_01169	VFG038197(gi:469820297)	100	552	VFG038197(gi:469820297) (abaI) putative N-acylhomoserine lactone synthase [Quorum sensing (CVF777)] [Acinetobacter baumannii D1279779]
AB59_01217	VFG037859(gi:387125704)	100	1371	VFG037859(gi:387125704) (ABTJ_03743) phosphomannomutase [Capsule (CVF775)] [Acinetobacter baumannii MDR-TJ]
AB59_01218	VFG037874(gi:387125705)	100	1017	VFG037874(gi:387125705) (ABTJ_03744) UDP-glucose-4-epimerase [Capsule (CVF775)] [Acinetobacter baumannii MDR-TJ]
AB59_01219	VFG037889(gi:387125706)	100	1671	VFG037889(gi:387125706) (ABTJ_03745) glucose-6-phosphate isomerase [Capsule (CVF775)] [Acinetobacter baumannii MDR-TJ]
AB59_01220	VFG037904(gi:387125707)	100	1263	VFG037904(gi:387125707) (ABTJ_03746) nucleotide sugar dehydrogenase [Capsule (CVF775)] [Acinetobacter baumannii MDR-TJ]
AB59_01221	VFG037919(gi:387125708)	100	876	VFG037919(gi:387125708) (ABTJ_03747) UTP-glucose-1-phosphate uridylyltransferase [Capsule (CVF775)] [Acinetobacter baumannii MDR-TJ]
AB59_01222	VFG037934(gi:387125709)	100	621	VFG037934(gi:387125709) (ABTJ_03748) glycosyl transferase [Capsule (CVF775)] [Acinetobacter baumannii MDR-TJ]
AB59_01223	VFG037949(gi:387125710)	100	1011	VFG037949(gi:387125710) (ABTJ_03749) UDP-N-acetylmuramyl pentapeptide phosphotransferase/UDP-N-acetylglucosamine-1-phosphate transferase [Capsule (CVF775)] [Acinetobacter baumannii MDR-TJ]
AB59_01224	VFG037964(gi:387125711)	100	936	VFG037964(gi:387125711) (ABTJ_03750) nucleoside-diphosphate-sugar epimerase [Capsule (CVF775)] [Acinetobacter baumannii MDR-TJ]
AB59_01225	VFG037979(gi:387125712)	100	1188	VFG037979(gi:387125712) (ABTJ_03751) glycosyltransferase [Capsule (CVF775)] [Acinetobacter baumannii MDR-TJ]
AB59_01226	VFG037994(gi:387125713)	100	1131	VFG037994(gi:387125713) (ABTJ_03752) UDP-N-acetylglucosamine 2-epimerase [Capsule (CVF775)] [Acinetobacter baumannii MDR-TJ]
AB59_01227	VFG038008(gi:469820241)	100	1110	VFG038008(gi:469820241) (ABD1_00590) capsular polysaccharide biosynthesis protein [Capsule (CVF775)] [Acinetobacter baumannii D1279779]
AB59_01228	VFG037993(gi:469820240)	100	1035	VFG037993(gi:469820240) (fnlA) UDP-N-acetylglucosamine 4,6-dehydratase [Capsule (CVF775)] [Acinetobacter baumannii D1279779]
AB59_01229	VFG037978(gi:469820239)	100	1146	VFG037978(gi:469820239) (ABD1_00570) glycosyl transferase [Capsule (CVF775)] [Acinetobacter baumannii D1279779]
AB59_01230	VFG037963(gi:469820238)	100	1179	VFG037963(gi:469820238) (ABD1_00560) hypothetical protein [Capsule (CVF775)] [Acinetobacter baumannii D1279779]
AB59_01231	VFG038084(gi:387125719)	100	936	VFG038084(gi:387125719) (ABTJ_03758) hypothetical protein [Capsule (CVF775)] [Acinetobacter baumannii MDR-TJ]
AB59_01232	VFG037933(gi:469820236)	99.919	1242	VFG037933(gi:469820236) (ABD1_00540) polysaccharide biosynthesis protein [Capsule (CVF775)] [Acinetobacter baumannii D1279779]
AB59_01233	VFG037918(gi:469820235)	100	1041	VFG037918(gi:469820235) (galE) UDP-glucose 4-epimerase [Capsule (CVF775)] [Acinetobacter baumannii D1279779]
AB59_01234	VFG037903(gi:469820234)	100	1275	VFG037903(gi:469820234) (ugd) UDP-glucose 6-dehydrogenase [Capsule (CVF775)] [Acinetobacter baumannii D1279779]
AB59_01235	VFG037888(gi:469820233)	100	1101	VFG037888(gi:469820233) (wza) polysaccharide export lipoprotein [Capsule (CVF775)] [Acinetobacter baumannii D1279779]
AB59_01236	VFG037873(gi:469820232)	100	429	VFG037873(gi:469820232) (wzb) low molecular weight protein-tyrosine-phosphatase [Capsule (CVF775)] [Acinetobacter baumannii D1279779]
AB59_01237	VFG037858(gi:469820231)	99.954	2187	VFG037858(gi:469820231) (wzc) tyrosine-protein kinase [Capsule (CVF775)] [Acinetobacter baumannii D1279779]
AB59_01244	VFG037176(gb|YP_001844723)	99.932	2169	VFG037176(gb|YP_001844723) (plc) phospholipase C [Phospholipase C (VF0470)] [Acinetobacter baumannii ACICU]
AB59_01245	VFG037176(gb|YP_001844723)	99.858	2169	VFG037176(gb|YP_001844723) (plc) phospholipase C [Phospholipase C (VF0470)] [Acinetobacter baumannii ACICU]
AB59_01348	VFG037804(gi:384132116)	100	1176	VFG037804(gi:384132116) (lpxB) lpxB [LPS (CVF774)] [Acinetobacter baumannii 1656-2]
AB59_01583	VFG037834(gi:384132514)	100	1071	VFG037834(gi:384132514) (lpxD) lpxD [LPS (CVF774)] [Acinetobacter baumannii 1656-2]
AB59_01585	VFG037789(gi:384132512)	100	789	VFG037789(gi:384132512) (lpxA) lpxA [LPS (CVF774)] [Acinetobacter baumannii 1656-2]
AB59_02104	VFG037692(gb|YP_001847020)	100	465	VFG037692(gb|YP_001847020) (pgaD) poly-beta-1,6-N-acetyl-D-glucosamine biosynthesis protein PgaD [PNAG (VF0472)] [Acinetobacter baumannii ACICU]
AB59_02105	VFG037678(gb|YP_001847021)	99.92	1248	VFG037678(gb|YP_001847021) (pgaC) poly-beta-1,6 N-acetyl-D-glucosamine synthase [PNAG (VF0472)] [Acinetobacter baumannii ACICU]
AB59_02106	VFG037664(gb|YP_001847022)	100	1830	VFG037664(gb|YP_001847022) (pgaB) poly-beta-1,6-N-acetyl-D-glucosamine N-deacetylase PgaB [PNAG (VF0472)] [Acinetobacter baumannii ACICU]
AB59_02107	VFG037657(gi:387123403)	100	2439	VFG037657(gi:387123403) (pgaA) poly-beta-1,6 N-acetyl-D-glucosamine export porin PgaA [PNAG (Polysaccharide poly-N-acetylglucosamine) (CVF772)] [Acinetobacter baumannii MDR-TJ]
AB59_02200	VFG037738(gi:523524047)	100	1452	VFG037738(gi:523524047) (adeH) Outer membrane protein [AdeFGH efflux pump/transport autoinducer (CVF773)] [Acinetobacter baumannii BJAB07104]
AB59_02201	VFG037720(gb|YP_001847164)	100	3180	VFG037720(gb|YP_001847164) (adeG) cation/multidrug efflux pump [AdeFGH efflux pump (VF0504)] [Acinetobacter baumannii ACICU]
AB59_02202	VFG037705(gb|YP_001847163)	100	1221	VFG037705(gb|YP_001847163) (adeF) membrane-fusion protein [AdeFGH efflux pump (VF0504)] [Acinetobacter baumannii ACICU]
AB59_02806	VFG038257(gi:384141533)	100	1047	VFG038257(gi:384141533) (pbpG) D-alanyl-D-alanine endopeptidase [PbpG (CVF779)] [Acinetobacter baumannii MDR-ZJ06]
AB59_02932	VFG038219(gb|YP_001845364)	100	717	VFG038219(gb|YP_001845364) (bfmR) biofilm-controlling response regulator [BfmRS (VF0463)] [Acinetobacter baumannii ACICU]
AB59_02933	VFG038234(gb|YP_001845365)	100	1650	VFG038234(gb|YP_001845365) (bfmS) signal transduction histidine kinase [BfmRS (VF0463)] [Acinetobacter baumannii ACICU]
AB59_02935	VFG038176(gb|YP_001847748)	100	1071	VFG038176(gb|YP_001847748) (ompA) outer membrane protein OmpA [OmpA (VF0464)] [Acinetobacter baumannii ACICU]
AB59_03076	VFG037177(gb|YP_001846906)	100	2229	VFG037177(gb|YP_001846906) (plc) phospholipase C [Phospholipase C (VF0470)] [Acinetobacter baumannii ACICU]
AB59_03448	VFG037628(gi:523523956)	99.902	1020	VFG037628(gi:523523956) (csuE) putative secreted protein [Csu pili (CVF770)] [Acinetobacter baumannii BJAB07104]
AB59_03449	VFG037612(gb|YP_001847074)	100	2499	VFG037612(gb|YP_001847074) (csuD) Csu pilus usher protein CsuD [Csu fimbriae (VF0461)] [Acinetobacter baumannii ACICU]
AB59_03450	VFG037599(gb|YP_001847075)	100	834	VFG037599(gb|YP_001847075) (csuC) Csu pilus chaperone protein CsuC [Csu fimbriae (VF0461)] [Acinetobacter baumannii ACICU]
AB59_03451	VFG037586(gb|YP_001847076)	100	519	VFG037586(gb|YP_001847076) (csuB) Csu pilus subunit CsuB [Csu fimbriae (VF0461)] [Acinetobacter baumannii ACICU]
AB59_03452	VFG037580(gi:387123328)	100	579	VFG037580(gi:387123328) (csuA) hypothetical protein [Csu pili (CVF770)] [Acinetobacter baumannii MDR-TJ]
AB59_03453	VFG037557(gi:384131229)	100	543	VFG037557(gi:384131229) (csuA/B) protein CsuA/B [Csu pili (CVF770)] [Acinetobacter baumannii 1656-2]
AB59_03577	VFG006962(gi:15640432)	93.333	1728	VFG006962(gi:15640432) (mshE) MSHA biogenesis protein MshE [MSHA pili (VF0515)] [Vibrio cholerae O1 biovar El Tor str. N16961]
AB59_03760	VFG037203(gb|YP_001847849)	100	1626	VFG037203(gb|YP_001847849) (plcD) phosphatidylserine/phosphatidylglycerophosphate/cardiolipin synthase [Phospholipase D (VF0469)] [Acinetobacter baumannii ACICU]
AB59_03913	VFG038010(gi:384141331)	100	570	VFG038010(gi:384141331) (ABZJ_00085) IS4 family transposase ORF 1 [Capsule (CVF775)] [Acinetobacter baumannii MDR-ZJ06]
AB60_00187	VFG037759(gi:384130433)	100	936	VFG037759(gi:384130433) (lpxL) htrB [LPS (CVF774)] [Acinetobacter baumannii 1656-2]
AB60_00188	VFG037774(gi:384130432)	100	1101	VFG037774(gi:384130432) (lpsB) glycosyltransferase [LPS (CVF774)] [Acinetobacter baumannii 1656-2]
AB60_00346	VFG037226(gi:384144010)	100	1257	VFG037226(gi:384144010) (basJ) isochorismate synthetase [Acinetobactin (CVF768)] [Acinetobacter baumannii MDR-ZJ06]
AB60_00347	VFG037232(gb|YP_001847230)	100	756	VFG037232(gb|YP_001847230) (basI) phosphopantetheinyl transferase component of acinetobactin biosynthesis protein BasI [Acinetobactin (VF0467)] [Acinetobacter baumannii ACICU]
AB60_00348	VFG037246(gb|YP_001847231)	100	735	VFG037246(gb|YP_001847231) (basH) non-ribosomal peptide biosynthesis thioesterase BasH [Acinetobactin (VF0467)] [Acinetobacter baumannii ACICU]
AB60_00349	VFG037260(gb|YP_001847232)	100	1596	VFG037260(gb|YP_001847232) (barB) siderophore efflux system of the ABC superfamily [Acinetobactin (VF0467)] [Acinetobacter baumannii ACICU]
AB60_00350	VFG037274(gb|YP_001847233)	100	1611	VFG037274(gb|YP_001847233) (barA) siderophore efflux system of the ABC superfamily [Acinetobactin (VF0467)] [Acinetobacter baumannii ACICU]
AB60_00352	VFG037288(gb|YP_001847235)	100	1152	VFG037288(gb|YP_001847235) (basG) acinetobactin biosynthesis protein BasF [Acinetobactin (VF0467)] [Acinetobacter baumannii ACICU]
AB60_00353	VFG037302(gb|YP_001847236)	100	870	VFG037302(gb|YP_001847236) (basF) aryl carrier protein BasF [Acinetobactin (VF0467)] [Acinetobacter baumannii ACICU]
AB60_00354	VFG037316(gb|YP_001847237)	100	1629	VFG037316(gb|YP_001847237) (entE) non-ribosomal peptide synthetase adenylate-forming enzyme of acinetobactin synthesis [Acinetobactin (VF0467)] [Acinetobacter baumannii ACICU]
AB60_00355	VFG037333(gi:523524121)	100	2943	VFG037333(gi:523524121) (basD) Non-ribosomal peptide synthetase modules-related protein [Acinetobactin (CVF768)] [Acinetobacter baumannii BJAB07104]
AB60_00356	VFG037344(gb|YP_001847239)	100	1311	VFG037344(gb|YP_001847239) (basC) acinetobactin biosynthesis protein BasC [Acinetobactin (VF0467)] [Acinetobacter baumannii ACICU]
AB60_00357	VFG037355(gi:384132660)	100	2283	VFG037355(gi:384132660) (bauA) bauA [Acinetobactin (CVF768)] [Acinetobacter baumannii 1656-2]
AB60_00358	VFG037372(gb|YP_001847241)	100	969	VFG037372(gb|YP_001847241) (bauB) ferric siderophore ABC transporter, periplasmic siderophore-binding protein [Acinetobactin (VF0467)] [Acinetobacter baumannii ACICU]
AB60_00359	VFG037394(gi:384144023)	100	819	VFG037394(gi:384144023) (bauE) ferric acinetobactin transport system ATP-binding protein [Acinetobactin (CVF768)] [Acinetobacter baumannii MDR-ZJ06]
AB60_00360	VFG037400(gb|YP_001847243)	100	948	VFG037400(gb|YP_001847243) (bauC) ferric siderophore ABC transporter, permease protein BauC [Acinetobactin (VF0467)] [Acinetobacter baumannii ACICU]
AB60_00361	VFG037411(gi:384132664)	100	942	VFG037411(gi:384132664) (bauD) bauD [Acinetobactin (CVF768)] [Acinetobacter baumannii 1656-2]
AB60_00364	VFG037428(gb|YP_001847246)	100	2097	VFG037428(gb|YP_001847246) (basB) non-ribosomal peptide synthetase with condensation and peptidyl carrier protein domains [Acinetobactin (VF0467)] [Acinetobacter baumannii ACICU]
AB60_00365	VFG037442(gb|YP_001847247)	100	1848	VFG037442(gb|YP_001847247) (basA) acinetobactin biosynthesis protein [Acinetobactin (VF0467)] [Acinetobacter baumannii ACICU]
AB60_00366	VFG037456(gb|YP_001847248)	100	861	VFG037456(gb|YP_001847248) (bauF) siderophore-interacting protein [Acinetobactin (VF0467)] [Acinetobacter baumannii ACICU]
AB60_00556	VFG037754(gi:387122899)	100	984	VFG037754(gi:387122899) (lpxM) Lauroyl/myristoyl acyltransferase [LPS (CVF774)] [Acinetobacter baumannii MDR-TJ]
AB60_00557	VFG037756(gi:169632698)	100	984	VFG037756(gi:169632698) (lpxM) lipid A biosynthesis lauroyl acyltransferase [LPS (CVF774)] [Acinetobacter baumannii SDF]
AB60_00636	VFG047702	79.104	3285	VFG047702 (carB) carbamoyl phosphate synthase large subunit [Pyrimidine biosynthesis (CVF845)] [Francisella philomiragia subsp. philomiragia ATCC 25017]
AB60_00644	VFG037644(gi:387122818)	99.983	6330	VFG037644(gi:387122818) (bap) type 1 secretion C-terminal target domain (VC_A0849 subclass) [Biofilm-associated protein (CVF771)] [Acinetobacter baumannii MDR-TJ]
AB60_00644	VFG037644(gi:387122818)	97.688	6330	VFG037644(gi:387122818) (bap) type 1 secretion C-terminal target domain (VC_A0849 subclass) [Biofilm-associated protein (CVF771)] [Acinetobacter baumannii MDR-TJ]
AB60_00644	VFG037644(gi:387122818)	93.506	6330	VFG037644(gi:387122818) (bap) type 1 secretion C-terminal target domain (VC_A0849 subclass) [Biofilm-associated protein (CVF771)] [Acinetobacter baumannii MDR-TJ]
AB60_00892	VFG037545(gi:213156723)	100	276	VFG037545(gi:213156723) (AB57_0993) hypothetical protein [Heme utilization (CVF769)] [Acinetobacter baumannii AB0057]
AB60_00893	VFG037536(gi:213156722)	100	441	VFG037536(gi:213156722) (AB57_0992) hypothetical protein [Heme utilization (CVF769)] [Acinetobacter baumannii AB0057]
AB60_00894	VFG037535(gi:407931896)	100	597	VFG037535(gi:407931896) (hemO) heme oxygenase [Heme utilization (CVF769)] [Acinetobacter baumannii TYTH-1]
AB60_00895	VFG037520(gi:213156720)	100	921	VFG037520(gi:213156720) (AB57_0990) TonB family protein [Heme utilization (CVF769)] [Acinetobacter baumannii AB0057]
AB60_00896	VFG037512(gi:213156719)	100	1491	VFG037512(gi:213156719) (AB57_0989) hypothetical protein [Heme utilization (CVF769)] [Acinetobacter baumannii AB0057]
AB60_00897	VFG037504(gi:213156718)	100	792	VFG037504(gi:213156718) (AB57_0988) hypothetical protein [Heme utilization (CVF769)] [Acinetobacter baumannii AB0057]
AB60_00898	VFG037503(gi:407931892)	100	3174	VFG037503(gi:407931892) (M3Q_1212) hypothetical protein [Heme utilization (CVF769)] [Acinetobacter baumannii TYTH-1]
AB60_00899	VFG037489(gi:213156716)	100	1017	VFG037489(gi:213156716) (AB57_0986) putative transmembrane sensor protein FecR [Heme utilization (CVF769)] [Acinetobacter baumannii AB0057]
AB60_00900	VFG037488(gi:407931890)	100	570	VFG037488(gi:407931890) (M3Q_1210) RNA polymerase sigma factor FecI [Heme utilization (CVF769)] [Acinetobacter baumannii TYTH-1]
AB60_00901	VFG037468(gi:213156714)	100	891	VFG037468(gi:213156714) (AB57_0984) transcriptional regulator, LysR family [Heme utilization (CVF769)] [Acinetobacter baumannii AB0057]
AB60_00950	VFG037825(gi:523525006)	100	903	VFG037825(gi:523525006) (lpxC) UDP-3-O-acyl-N-acetylglucosamine deacetylase [LPS (CVF774)] [Acinetobacter baumannii BJAB07104]
AB60_01095	VFG010464(gi:54296952)	77.6	2097	VFG010464(gi:54296952) (pilQ) type IV pilus (Tfp) assembly protein PilQ [Type IV pili (CVF346)] [Legionella pneumophila str. Paris]
AB60_01133	VFG037176(gb|YP_001844723)	99.858	2169	VFG037176(gb|YP_001844723) (plc) phospholipase C [Phospholipase C (VF0470)] [Acinetobacter baumannii ACICU]
AB60_01134	VFG037176(gb|YP_001844723)	99.932	2169	VFG037176(gb|YP_001844723) (plc) phospholipase C [Phospholipase C (VF0470)] [Acinetobacter baumannii ACICU]
AB60_01141	VFG037858(gi:469820231)	100	2187	VFG037858(gi:469820231) (wzc) tyrosine-protein kinase [Capsule (CVF775)] [Acinetobacter baumannii D1279779]
AB60_01142	VFG037873(gi:469820232)	100	429	VFG037873(gi:469820232) (wzb) low molecular weight protein-tyrosine-phosphatase [Capsule (CVF775)] [Acinetobacter baumannii D1279779]
AB60_01143	VFG037888(gi:469820233)	100	1101	VFG037888(gi:469820233) (wza) polysaccharide export lipoprotein [Capsule (CVF775)] [Acinetobacter baumannii D1279779]
AB60_01144	VFG037903(gi:469820234)	100	1275	VFG037903(gi:469820234) (ugd) UDP-glucose 6-dehydrogenase [Capsule (CVF775)] [Acinetobacter baumannii D1279779]
AB60_01145	VFG037918(gi:469820235)	100	1041	VFG037918(gi:469820235) (galE) UDP-glucose 4-epimerase [Capsule (CVF775)] [Acinetobacter baumannii D1279779]
AB60_01146	VFG037933(gi:469820236)	99.919	1242	VFG037933(gi:469820236) (ABD1_00540) polysaccharide biosynthesis protein [Capsule (CVF775)] [Acinetobacter baumannii D1279779]
AB60_01147	VFG038084(gi:387125719)	100	936	VFG038084(gi:387125719) (ABTJ_03758) hypothetical protein [Capsule (CVF775)] [Acinetobacter baumannii MDR-TJ]
AB60_01148	VFG037963(gi:469820238)	100	1179	VFG037963(gi:469820238) (ABD1_00560) hypothetical protein [Capsule (CVF775)] [Acinetobacter baumannii D1279779]
AB60_01149	VFG037978(gi:469820239)	100	1146	VFG037978(gi:469820239) (ABD1_00570) glycosyl transferase [Capsule (CVF775)] [Acinetobacter baumannii D1279779]
AB60_01150	VFG037993(gi:469820240)	100	1035	VFG037993(gi:469820240) (fnlA) UDP-N-acetylglucosamine 4,6-dehydratase [Capsule (CVF775)] [Acinetobacter baumannii D1279779]
AB60_01151	VFG038008(gi:469820241)	100	1110	VFG038008(gi:469820241) (ABD1_00590) capsular polysaccharide biosynthesis protein [Capsule (CVF775)] [Acinetobacter baumannii D1279779]
AB60_01152	VFG037994(gi:387125713)	100	1131	VFG037994(gi:387125713) (ABTJ_03752) UDP-N-acetylglucosamine 2-epimerase [Capsule (CVF775)] [Acinetobacter baumannii MDR-TJ]
AB60_01153	VFG037979(gi:387125712)	100	1188	VFG037979(gi:387125712) (ABTJ_03751) glycosyltransferase [Capsule (CVF775)] [Acinetobacter baumannii MDR-TJ]
AB60_01154	VFG037964(gi:387125711)	100	936	VFG037964(gi:387125711) (ABTJ_03750) nucleoside-diphosphate-sugar epimerase [Capsule (CVF775)] [Acinetobacter baumannii MDR-TJ]
AB60_01155	VFG037949(gi:387125710)	100	1011	VFG037949(gi:387125710) (ABTJ_03749) UDP-N-acetylmuramyl pentapeptide phosphotransferase/UDP-N-acetylglucosamine-1-phosphate transferase [Capsule (CVF775)] [Acinetobacter baumannii MDR-TJ]
AB60_01156	VFG037934(gi:387125709)	100	621	VFG037934(gi:387125709) (ABTJ_03748) glycosyl transferase [Capsule (CVF775)] [Acinetobacter baumannii MDR-TJ]
AB60_01157	VFG037919(gi:387125708)	100	876	VFG037919(gi:387125708) (ABTJ_03747) UTP-glucose-1-phosphate uridylyltransferase [Capsule (CVF775)] [Acinetobacter baumannii MDR-TJ]
AB60_01158	VFG037904(gi:387125707)	100	1263	VFG037904(gi:387125707) (ABTJ_03746) nucleotide sugar dehydrogenase [Capsule (CVF775)] [Acinetobacter baumannii MDR-TJ]
AB60_01159	VFG037889(gi:387125706)	100	1671	VFG037889(gi:387125706) (ABTJ_03745) glucose-6-phosphate isomerase [Capsule (CVF775)] [Acinetobacter baumannii MDR-TJ]
AB60_01160	VFG037874(gi:387125705)	100	1017	VFG037874(gi:387125705) (ABTJ_03744) UDP-glucose-4-epimerase [Capsule (CVF775)] [Acinetobacter baumannii MDR-TJ]
AB60_01161	VFG037859(gi:387125704)	100	1371	VFG037859(gi:387125704) (ABTJ_03743) phosphomannomutase [Capsule (CVF775)] [Acinetobacter baumannii MDR-TJ]
AB60_01209	VFG038197(gi:469820297)	100	552	VFG038197(gi:469820297) (abaI) putative N-acylhomoserine lactone synthase [Quorum sensing (CVF777)] [Acinetobacter baumannii D1279779]
AB60_01211	VFG038211(gi:469820299)	100	717	VFG038211(gi:469820299) (abaR) transcriptional regulator, LuxR family [Quorum sensing (CVF777)] [Acinetobacter baumannii D1279779]
AB60_01348	VFG037804(gi:384132116)	100	1176	VFG037804(gi:384132116) (lpxB) lpxB [LPS (CVF774)] [Acinetobacter baumannii 1656-2]
AB60_01583	VFG037834(gi:384132514)	100	1071	VFG037834(gi:384132514) (lpxD) lpxD [LPS (CVF774)] [Acinetobacter baumannii 1656-2]
AB60_01585	VFG037789(gi:384132512)	100	789	VFG037789(gi:384132512) (lpxA) lpxA [LPS (CVF774)] [Acinetobacter baumannii 1656-2]
AB60_01985	VFG037738(gi:523524047)	100	1452	VFG037738(gi:523524047) (adeH) Outer membrane protein [AdeFGH efflux pump/transport autoinducer (CVF773)] [Acinetobacter baumannii BJAB07104]
AB60_01986	VFG037720(gb|YP_001847164)	100	3180	VFG037720(gb|YP_001847164) (adeG) cation/multidrug efflux pump [AdeFGH efflux pump (VF0504)] [Acinetobacter baumannii ACICU]
AB60_01987	VFG037705(gb|YP_001847163)	100	1221	VFG037705(gb|YP_001847163) (adeF) membrane-fusion protein [AdeFGH efflux pump (VF0504)] [Acinetobacter baumannii ACICU]
AB60_02219	VFG037657(gi:387123403)	100	2439	VFG037657(gi:387123403) (pgaA) poly-beta-1,6 N-acetyl-D-glucosamine export porin PgaA [PNAG (Polysaccharide poly-N-acetylglucosamine) (CVF772)] [Acinetobacter baumannii MDR-TJ]
AB60_02220	VFG037664(gb|YP_001847022)	100	1830	VFG037664(gb|YP_001847022) (pgaB) poly-beta-1,6-N-acetyl-D-glucosamine N-deacetylase PgaB [PNAG (VF0472)] [Acinetobacter baumannii ACICU]
AB60_02221	VFG037678(gb|YP_001847021)	99.92	1248	VFG037678(gb|YP_001847021) (pgaC) poly-beta-1,6 N-acetyl-D-glucosamine synthase [PNAG (VF0472)] [Acinetobacter baumannii ACICU]
AB60_02222	VFG037692(gb|YP_001847020)	100	465	VFG037692(gb|YP_001847020) (pgaD) poly-beta-1,6-N-acetyl-D-glucosamine biosynthesis protein PgaD [PNAG (VF0472)] [Acinetobacter baumannii ACICU]
AB60_02815	VFG038257(gi:384141533)	100	1047	VFG038257(gi:384141533) (pbpG) D-alanyl-D-alanine endopeptidase [PbpG (CVF779)] [Acinetobacter baumannii MDR-ZJ06]
AB60_02967	VFG038219(gb|YP_001845364)	100	717	VFG038219(gb|YP_001845364) (bfmR) biofilm-controlling response regulator [BfmRS (VF0463)] [Acinetobacter baumannii ACICU]
AB60_02968	VFG038234(gb|YP_001845365)	100	1650	VFG038234(gb|YP_001845365) (bfmS) signal transduction histidine kinase [BfmRS (VF0463)] [Acinetobacter baumannii ACICU]
AB60_02970	VFG038176(gb|YP_001847748)	100	1071	VFG038176(gb|YP_001847748) (ompA) outer membrane protein OmpA [OmpA (VF0464)] [Acinetobacter baumannii ACICU]
AB60_03111	VFG037177(gb|YP_001846906)	100	2229	VFG037177(gb|YP_001846906) (plc) phospholipase C [Phospholipase C (VF0470)] [Acinetobacter baumannii ACICU]
AB60_03423	VFG037628(gi:523523956)	99.902	1020	VFG037628(gi:523523956) (csuE) putative secreted protein [Csu pili (CVF770)] [Acinetobacter baumannii BJAB07104]
AB60_03424	VFG037612(gb|YP_001847074)	100	2499	VFG037612(gb|YP_001847074) (csuD) Csu pilus usher protein CsuD [Csu fimbriae (VF0461)] [Acinetobacter baumannii ACICU]
AB60_03425	VFG037599(gb|YP_001847075)	100	834	VFG037599(gb|YP_001847075) (csuC) Csu pilus chaperone protein CsuC [Csu fimbriae (VF0461)] [Acinetobacter baumannii ACICU]
AB60_03426	VFG037586(gb|YP_001847076)	100	519	VFG037586(gb|YP_001847076) (csuB) Csu pilus subunit CsuB [Csu fimbriae (VF0461)] [Acinetobacter baumannii ACICU]
AB60_03427	VFG037580(gi:387123328)	100	579	VFG037580(gi:387123328) (csuA) hypothetical protein [Csu pili (CVF770)] [Acinetobacter baumannii MDR-TJ]
AB60_03428	VFG037557(gi:384131229)	100	543	VFG037557(gi:384131229) (csuA/B) protein CsuA/B [Csu pili (CVF770)] [Acinetobacter baumannii 1656-2]
AB60_03597	VFG006962(gi:15640432)	93.333	1728	VFG006962(gi:15640432) (mshE) MSHA biogenesis protein MshE [MSHA pili (VF0515)] [Vibrio cholerae O1 biovar El Tor str. N16961]
AB60_03771	VFG037203(gb|YP_001847849)	100	1626	VFG037203(gb|YP_001847849) (plcD) phosphatidylserine/phosphatidylglycerophosphate/cardiolipin synthase [Phospholipase D (VF0469)] [Acinetobacter baumannii ACICU]
AB60_03903	VFG038010(gi:384141331)	100	570	VFG038010(gi:384141331) (ABZJ_00085) IS4 family transposase ORF 1 [Capsule (CVF775)] [Acinetobacter baumannii MDR-ZJ06]
AB144_00007	VFG037226(gi:384144010)	100	1257	VFG037226(gi:384144010) (basJ) isochorismate synthetase [Acinetobactin (CVF768)] [Acinetobacter baumannii MDR-ZJ06]
AB144_00008	VFG037232(gb|YP_001847230)	100	756	VFG037232(gb|YP_001847230) (basI) phosphopantetheinyl transferase component of acinetobactin biosynthesis protein BasI [Acinetobactin (VF0467)] [Acinetobacter baumannii ACICU]
AB144_00009	VFG037246(gb|YP_001847231)	100	735	VFG037246(gb|YP_001847231) (basH) non-ribosomal peptide biosynthesis thioesterase BasH [Acinetobactin (VF0467)] [Acinetobacter baumannii ACICU]
AB144_00010	VFG037260(gb|YP_001847232)	100	1596	VFG037260(gb|YP_001847232) (barB) siderophore efflux system of the ABC superfamily [Acinetobactin (VF0467)] [Acinetobacter baumannii ACICU]
AB144_00011	VFG037274(gb|YP_001847233)	100	1611	VFG037274(gb|YP_001847233) (barA) siderophore efflux system of the ABC superfamily [Acinetobactin (VF0467)] [Acinetobacter baumannii ACICU]
AB144_00013	VFG037288(gb|YP_001847235)	100	1152	VFG037288(gb|YP_001847235) (basG) acinetobactin biosynthesis protein BasF [Acinetobactin (VF0467)] [Acinetobacter baumannii ACICU]
AB144_00014	VFG037302(gb|YP_001847236)	100	870	VFG037302(gb|YP_001847236) (basF) aryl carrier protein BasF [Acinetobactin (VF0467)] [Acinetobacter baumannii ACICU]
AB144_00015	VFG037316(gb|YP_001847237)	100	1629	VFG037316(gb|YP_001847237) (entE) non-ribosomal peptide synthetase adenylate-forming enzyme of acinetobactin synthesis [Acinetobactin (VF0467)] [Acinetobacter baumannii ACICU]
AB144_00016	VFG037333(gi:523524121)	100	2943	VFG037333(gi:523524121) (basD) Non-ribosomal peptide synthetase modules-related protein [Acinetobactin (CVF768)] [Acinetobacter baumannii BJAB07104]
AB144_00017	VFG037344(gb|YP_001847239)	100	1311	VFG037344(gb|YP_001847239) (basC) acinetobactin biosynthesis protein BasC [Acinetobactin (VF0467)] [Acinetobacter baumannii ACICU]
AB144_00018	VFG037355(gi:384132660)	100	2283	VFG037355(gi:384132660) (bauA) bauA [Acinetobactin (CVF768)] [Acinetobacter baumannii 1656-2]
AB144_00019	VFG037372(gb|YP_001847241)	100	969	VFG037372(gb|YP_001847241) (bauB) ferric siderophore ABC transporter, periplasmic siderophore-binding protein [Acinetobactin (VF0467)] [Acinetobacter baumannii ACICU]
AB144_00020	VFG037394(gi:384144023)	100	819	VFG037394(gi:384144023) (bauE) ferric acinetobactin transport system ATP-binding protein [Acinetobactin (CVF768)] [Acinetobacter baumannii MDR-ZJ06]
AB144_00021	VFG037400(gb|YP_001847243)	100	948	VFG037400(gb|YP_001847243) (bauC) ferric siderophore ABC transporter, permease protein BauC [Acinetobactin (VF0467)] [Acinetobacter baumannii ACICU]
AB144_00022	VFG037411(gi:384132664)	100	942	VFG037411(gi:384132664) (bauD) bauD [Acinetobactin (CVF768)] [Acinetobacter baumannii 1656-2]
AB144_00025	VFG037428(gb|YP_001847246)	100	2097	VFG037428(gb|YP_001847246) (basB) non-ribosomal peptide synthetase with condensation and peptidyl carrier protein domains [Acinetobactin (VF0467)] [Acinetobacter baumannii ACICU]
AB144_00026	VFG037442(gb|YP_001847247)	100	1848	VFG037442(gb|YP_001847247) (basA) acinetobactin biosynthesis protein [Acinetobactin (VF0467)] [Acinetobacter baumannii ACICU]
AB144_00027	VFG037456(gb|YP_001847248)	100	861	VFG037456(gb|YP_001847248) (bauF) siderophore-interacting protein [Acinetobactin (VF0467)] [Acinetobacter baumannii ACICU]
AB144_00217	VFG037754(gi:387122899)	100	984	VFG037754(gi:387122899) (lpxM) Lauroyl/myristoyl acyltransferase [LPS (CVF774)] [Acinetobacter baumannii MDR-TJ]
AB144_00218	VFG037756(gi:169632698)	100	984	VFG037756(gi:169632698) (lpxM) lipid A biosynthesis lauroyl acyltransferase [LPS (CVF774)] [Acinetobacter baumannii SDF]
AB144_00297	VFG047702	79.104	3285	VFG047702 (carB) carbamoyl phosphate synthase large subunit [Pyrimidine biosynthesis (CVF845)] [Francisella philomiragia subsp. philomiragia ATCC 25017]
AB144_00305	VFG037644(gi:387122818)	99.983	6330	VFG037644(gi:387122818) (bap) type 1 secretion C-terminal target domain (VC_A0849 subclass) [Biofilm-associated protein (CVF771)] [Acinetobacter baumannii MDR-TJ]
AB144_00305	VFG037644(gi:387122818)	97.688	6330	VFG037644(gi:387122818) (bap) type 1 secretion C-terminal target domain (VC_A0849 subclass) [Biofilm-associated protein (CVF771)] [Acinetobacter baumannii MDR-TJ]
AB144_00305	VFG037644(gi:387122818)	93.506	6330	VFG037644(gi:387122818) (bap) type 1 secretion C-terminal target domain (VC_A0849 subclass) [Biofilm-associated protein (CVF771)] [Acinetobacter baumannii MDR-TJ]
AB144_00457	VFG037774(gi:384130432)	100	1101	VFG037774(gi:384130432) (lpsB) glycosyltransferase [LPS (CVF774)] [Acinetobacter baumannii 1656-2]
AB144_00458	VFG037759(gi:384130433)	100	936	VFG037759(gi:384130433) (lpxL) htrB [LPS (CVF774)] [Acinetobacter baumannii 1656-2]
AB144_00659	VFG037468(gi:213156714)	100	891	VFG037468(gi:213156714) (AB57_0984) transcriptional regulator, LysR family [Heme utilization (CVF769)] [Acinetobacter baumannii AB0057]
AB144_00660	VFG037488(gi:407931890)	100	570	VFG037488(gi:407931890) (M3Q_1210) RNA polymerase sigma factor FecI [Heme utilization (CVF769)] [Acinetobacter baumannii TYTH-1]
AB144_00661	VFG037489(gi:213156716)	100	1017	VFG037489(gi:213156716) (AB57_0986) putative transmembrane sensor protein FecR [Heme utilization (CVF769)] [Acinetobacter baumannii AB0057]
AB144_00662	VFG037503(gi:407931892)	100	3174	VFG037503(gi:407931892) (M3Q_1212) hypothetical protein [Heme utilization (CVF769)] [Acinetobacter baumannii TYTH-1]
AB144_00663	VFG037504(gi:213156718)	100	792	VFG037504(gi:213156718) (AB57_0988) hypothetical protein [Heme utilization (CVF769)] [Acinetobacter baumannii AB0057]
AB144_00664	VFG037512(gi:213156719)	100	1491	VFG037512(gi:213156719) (AB57_0989) hypothetical protein [Heme utilization (CVF769)] [Acinetobacter baumannii AB0057]
AB144_00665	VFG037520(gi:213156720)	100	921	VFG037520(gi:213156720) (AB57_0990) TonB family protein [Heme utilization (CVF769)] [Acinetobacter baumannii AB0057]
AB144_00666	VFG037535(gi:407931896)	100	597	VFG037535(gi:407931896) (hemO) heme oxygenase [Heme utilization (CVF769)] [Acinetobacter baumannii TYTH-1]
AB144_00667	VFG037536(gi:213156722)	100	441	VFG037536(gi:213156722) (AB57_0992) hypothetical protein [Heme utilization (CVF769)] [Acinetobacter baumannii AB0057]
AB144_00668	VFG037545(gi:213156723)	100	276	VFG037545(gi:213156723) (AB57_0993) hypothetical protein [Heme utilization (CVF769)] [Acinetobacter baumannii AB0057]
AB144_00977	VFG038211(gi:469820299)	100	717	VFG038211(gi:469820299) (abaR) transcriptional regulator, LuxR family [Quorum sensing (CVF777)] [Acinetobacter baumannii D1279779]
AB144_00979	VFG038197(gi:469820297)	100	552	VFG038197(gi:469820297) (abaI) putative N-acylhomoserine lactone synthase [Quorum sensing (CVF777)] [Acinetobacter baumannii D1279779]
AB144_01027	VFG037859(gi:387125704)	100	1371	VFG037859(gi:387125704) (ABTJ_03743) phosphomannomutase [Capsule (CVF775)] [Acinetobacter baumannii MDR-TJ]
AB144_01028	VFG037874(gi:387125705)	100	1017	VFG037874(gi:387125705) (ABTJ_03744) UDP-glucose-4-epimerase [Capsule (CVF775)] [Acinetobacter baumannii MDR-TJ]
AB144_01029	VFG037889(gi:387125706)	100	1671	VFG037889(gi:387125706) (ABTJ_03745) glucose-6-phosphate isomerase [Capsule (CVF775)] [Acinetobacter baumannii MDR-TJ]
AB144_01030	VFG037904(gi:387125707)	100	1263	VFG037904(gi:387125707) (ABTJ_03746) nucleotide sugar dehydrogenase [Capsule (CVF775)] [Acinetobacter baumannii MDR-TJ]
AB144_01031	VFG037919(gi:387125708)	100	876	VFG037919(gi:387125708) (ABTJ_03747) UTP-glucose-1-phosphate uridylyltransferase [Capsule (CVF775)] [Acinetobacter baumannii MDR-TJ]
AB144_01032	VFG037934(gi:387125709)	100	621	VFG037934(gi:387125709) (ABTJ_03748) glycosyl transferase [Capsule (CVF775)] [Acinetobacter baumannii MDR-TJ]
AB144_01033	VFG037949(gi:387125710)	100	1011	VFG037949(gi:387125710) (ABTJ_03749) UDP-N-acetylmuramyl pentapeptide phosphotransferase/UDP-N-acetylglucosamine-1-phosphate transferase [Capsule (CVF775)] [Acinetobacter baumannii MDR-TJ]
AB144_01034	VFG037964(gi:387125711)	100	936	VFG037964(gi:387125711) (ABTJ_03750) nucleoside-diphosphate-sugar epimerase [Capsule (CVF775)] [Acinetobacter baumannii MDR-TJ]
AB144_01035	VFG037979(gi:387125712)	100	1188	VFG037979(gi:387125712) (ABTJ_03751) glycosyltransferase [Capsule (CVF775)] [Acinetobacter baumannii MDR-TJ]
AB144_01036	VFG037994(gi:387125713)	100	1131	VFG037994(gi:387125713) (ABTJ_03752) UDP-N-acetylglucosamine 2-epimerase [Capsule (CVF775)] [Acinetobacter baumannii MDR-TJ]
AB144_01037	VFG038008(gi:469820241)	100	1110	VFG038008(gi:469820241) (ABD1_00590) capsular polysaccharide biosynthesis protein [Capsule (CVF775)] [Acinetobacter baumannii D1279779]
AB144_01038	VFG037993(gi:469820240)	100	1035	VFG037993(gi:469820240) (fnlA) UDP-N-acetylglucosamine 4,6-dehydratase [Capsule (CVF775)] [Acinetobacter baumannii D1279779]
AB144_01039	VFG037978(gi:469820239)	100	1146	VFG037978(gi:469820239) (ABD1_00570) glycosyl transferase [Capsule (CVF775)] [Acinetobacter baumannii D1279779]
AB144_01040	VFG037963(gi:469820238)	100	1179	VFG037963(gi:469820238) (ABD1_00560) hypothetical protein [Capsule (CVF775)] [Acinetobacter baumannii D1279779]
AB144_01041	VFG038084(gi:387125719)	100	936	VFG038084(gi:387125719) (ABTJ_03758) hypothetical protein [Capsule (CVF775)] [Acinetobacter baumannii MDR-TJ]
AB144_01042	VFG037933(gi:469820236)	99.919	1242	VFG037933(gi:469820236) (ABD1_00540) polysaccharide biosynthesis protein [Capsule (CVF775)] [Acinetobacter baumannii D1279779]
AB144_01043	VFG037918(gi:469820235)	100	1041	VFG037918(gi:469820235) (galE) UDP-glucose 4-epimerase [Capsule (CVF775)] [Acinetobacter baumannii D1279779]
AB144_01044	VFG037903(gi:469820234)	100	1275	VFG037903(gi:469820234) (ugd) UDP-glucose 6-dehydrogenase [Capsule (CVF775)] [Acinetobacter baumannii D1279779]
AB144_01045	VFG037888(gi:469820233)	100	1101	VFG037888(gi:469820233) (wza) polysaccharide export lipoprotein [Capsule (CVF775)] [Acinetobacter baumannii D1279779]
AB144_01046	VFG037873(gi:469820232)	100	429	VFG037873(gi:469820232) (wzb) low molecular weight protein-tyrosine-phosphatase [Capsule (CVF775)] [Acinetobacter baumannii D1279779]
AB144_01047	VFG037858(gi:469820231)	100	2187	VFG037858(gi:469820231) (wzc) tyrosine-protein kinase [Capsule (CVF775)] [Acinetobacter baumannii D1279779]
AB144_01054	VFG037176(gb|YP_001844723)	99.932	2169	VFG037176(gb|YP_001844723) (plc) phospholipase C [Phospholipase C (VF0470)] [Acinetobacter baumannii ACICU]
AB144_01055	VFG037176(gb|YP_001844723)	99.858	2169	VFG037176(gb|YP_001844723) (plc) phospholipase C [Phospholipase C (VF0470)] [Acinetobacter baumannii ACICU]
AB144_01158	VFG037804(gi:384132116)	100	1176	VFG037804(gi:384132116) (lpxB) lpxB [LPS (CVF774)] [Acinetobacter baumannii 1656-2]
AB144_01613	VFG037705(gb|YP_001847163)	100	1221	VFG037705(gb|YP_001847163) (adeF) membrane-fusion protein [AdeFGH efflux pump (VF0504)] [Acinetobacter baumannii ACICU]
AB144_01614	VFG037720(gb|YP_001847164)	100	3180	VFG037720(gb|YP_001847164) (adeG) cation/multidrug efflux pump [AdeFGH efflux pump (VF0504)] [Acinetobacter baumannii ACICU]
AB144_01615	VFG037738(gi:523524047)	100	1452	VFG037738(gi:523524047) (adeH) Outer membrane protein [AdeFGH efflux pump/transport autoinducer (CVF773)] [Acinetobacter baumannii BJAB07104]
AB144_01972	VFG037789(gi:384132512)	100	789	VFG037789(gi:384132512) (lpxA) lpxA [LPS (CVF774)] [Acinetobacter baumannii 1656-2]
AB144_01974	VFG037834(gi:384132514)	100	1071	VFG037834(gi:384132514) (lpxD) lpxD [LPS (CVF774)] [Acinetobacter baumannii 1656-2]
AB144_02104	VFG010464(gi:54296952)	77.6	2097	VFG010464(gi:54296952) (pilQ) type IV pilus (Tfp) assembly protein PilQ [Type IV pili (CVF346)] [Legionella pneumophila str. Paris]
AB144_02199	VFG037692(gb|YP_001847020)	100	465	VFG037692(gb|YP_001847020) (pgaD) poly-beta-1,6-N-acetyl-D-glucosamine biosynthesis protein PgaD [PNAG (VF0472)] [Acinetobacter baumannii ACICU]
AB144_02200	VFG037678(gb|YP_001847021)	99.92	1248	VFG037678(gb|YP_001847021) (pgaC) poly-beta-1,6 N-acetyl-D-glucosamine synthase [PNAG (VF0472)] [Acinetobacter baumannii ACICU]
AB144_02201	VFG037664(gb|YP_001847022)	100	1830	VFG037664(gb|YP_001847022) (pgaB) poly-beta-1,6-N-acetyl-D-glucosamine N-deacetylase PgaB [PNAG (VF0472)] [Acinetobacter baumannii ACICU]
AB144_02202	VFG037657(gi:387123403)	100	2439	VFG037657(gi:387123403) (pgaA) poly-beta-1,6 N-acetyl-D-glucosamine export porin PgaA [PNAG (Polysaccharide poly-N-acetylglucosamine) (CVF772)] [Acinetobacter baumannii MDR-TJ]
AB144_02745	VFG038257(gi:384141533)	100	1047	VFG038257(gi:384141533) (pbpG) D-alanyl-D-alanine endopeptidase [PbpG (CVF779)] [Acinetobacter baumannii MDR-ZJ06]
AB144_02897	VFG038219(gb|YP_001845364)	100	717	VFG038219(gb|YP_001845364) (bfmR) biofilm-controlling response regulator [BfmRS (VF0463)] [Acinetobacter baumannii ACICU]
AB144_02898	VFG038234(gb|YP_001845365)	100	1650	VFG038234(gb|YP_001845365) (bfmS) signal transduction histidine kinase [BfmRS (VF0463)] [Acinetobacter baumannii ACICU]
AB144_02900	VFG038176(gb|YP_001847748)	100	1071	VFG038176(gb|YP_001847748) (ompA) outer membrane protein OmpA [OmpA (VF0464)] [Acinetobacter baumannii ACICU]
AB144_03019	VFG037177(gb|YP_001846906)	100	2229	VFG037177(gb|YP_001846906) (plc) phospholipase C [Phospholipase C (VF0470)] [Acinetobacter baumannii ACICU]
AB144_03443	VFG037557(gi:384131229)	100	543	VFG037557(gi:384131229) (csuA/B) protein CsuA/B [Csu pili (CVF770)] [Acinetobacter baumannii 1656-2]
AB144_03444	VFG037580(gi:387123328)	100	579	VFG037580(gi:387123328) (csuA) hypothetical protein [Csu pili (CVF770)] [Acinetobacter baumannii MDR-TJ]
AB144_03445	VFG037586(gb|YP_001847076)	100	519	VFG037586(gb|YP_001847076) (csuB) Csu pilus subunit CsuB [Csu fimbriae (VF0461)] [Acinetobacter baumannii ACICU]
AB144_03446	VFG037599(gb|YP_001847075)	100	834	VFG037599(gb|YP_001847075) (csuC) Csu pilus chaperone protein CsuC [Csu fimbriae (VF0461)] [Acinetobacter baumannii ACICU]
AB144_03447	VFG037612(gb|YP_001847074)	100	2499	VFG037612(gb|YP_001847074) (csuD) Csu pilus usher protein CsuD [Csu fimbriae (VF0461)] [Acinetobacter baumannii ACICU]
AB144_03448	VFG037628(gi:523523956)	99.902	1020	VFG037628(gi:523523956) (csuE) putative secreted protein [Csu pili (CVF770)] [Acinetobacter baumannii BJAB07104]
AB144_03482	VFG037825(gi:523525006)	100	903	VFG037825(gi:523525006) (lpxC) UDP-3-O-acyl-N-acetylglucosamine deacetylase [LPS (CVF774)] [Acinetobacter baumannii BJAB07104]
AB144_03576	VFG006962(gi:15640432)	93.333	1728	VFG006962(gi:15640432) (mshE) MSHA biogenesis protein MshE [MSHA pili (VF0515)] [Vibrio cholerae O1 biovar El Tor str. N16961]
AB144_03750	VFG037203(gb|YP_001847849)	100	1626	VFG037203(gb|YP_001847849) (plcD) phosphatidylserine/phosphatidylglycerophosphate/cardiolipin synthase [Phospholipase D (VF0469)] [Acinetobacter baumannii ACICU]
AB144_03910	VFG038010(gi:384141331)	100	570	VFG038010(gi:384141331) (ABZJ_00085) IS4 family transposase ORF 1 [Capsule (CVF775)] [Acinetobacter baumannii MDR-ZJ06]
AB145_00001	VFG037644(gi:387122818)	99.983	6330	VFG037644(gi:387122818) (bap) type 1 secretion C-terminal target domain (VC_A0849 subclass) [Biofilm-associated protein (CVF771)] [Acinetobacter baumannii MDR-TJ]
AB145_00001	VFG037644(gi:387122818)	97.688	6330	VFG037644(gi:387122818) (bap) type 1 secretion C-terminal target domain (VC_A0849 subclass) [Biofilm-associated protein (CVF771)] [Acinetobacter baumannii MDR-TJ]
AB145_00001	VFG037644(gi:387122818)	93.506	6330	VFG037644(gi:387122818) (bap) type 1 secretion C-terminal target domain (VC_A0849 subclass) [Biofilm-associated protein (CVF771)] [Acinetobacter baumannii MDR-TJ]
AB145_00009	VFG047702	79.104	3285	VFG047702 (carB) carbamoyl phosphate synthase large subunit [Pyrimidine biosynthesis (CVF845)] [Francisella philomiragia subsp. philomiragia ATCC 25017]
AB145_00088	VFG037756(gi:169632698)	100	984	VFG037756(gi:169632698) (lpxM) lipid A biosynthesis lauroyl acyltransferase [LPS (CVF774)] [Acinetobacter baumannii SDF]
AB145_00089	VFG037754(gi:387122899)	100	984	VFG037754(gi:387122899) (lpxM) Lauroyl/myristoyl acyltransferase [LPS (CVF774)] [Acinetobacter baumannii MDR-TJ]
AB145_00279	VFG037456(gb|YP_001847248)	100	861	VFG037456(gb|YP_001847248) (bauF) siderophore-interacting protein [Acinetobactin (VF0467)] [Acinetobacter baumannii ACICU]
AB145_00280	VFG037442(gb|YP_001847247)	100	1848	VFG037442(gb|YP_001847247) (basA) acinetobactin biosynthesis protein [Acinetobactin (VF0467)] [Acinetobacter baumannii ACICU]
AB145_00281	VFG037428(gb|YP_001847246)	100	2097	VFG037428(gb|YP_001847246) (basB) non-ribosomal peptide synthetase with condensation and peptidyl carrier protein domains [Acinetobactin (VF0467)] [Acinetobacter baumannii ACICU]
AB145_00284	VFG037411(gi:384132664)	100	942	VFG037411(gi:384132664) (bauD) bauD [Acinetobactin (CVF768)] [Acinetobacter baumannii 1656-2]
AB145_00285	VFG037400(gb|YP_001847243)	100	948	VFG037400(gb|YP_001847243) (bauC) ferric siderophore ABC transporter, permease protein BauC [Acinetobactin (VF0467)] [Acinetobacter baumannii ACICU]
AB145_00286	VFG037394(gi:384144023)	100	819	VFG037394(gi:384144023) (bauE) ferric acinetobactin transport system ATP-binding protein [Acinetobactin (CVF768)] [Acinetobacter baumannii MDR-ZJ06]
AB145_00287	VFG037372(gb|YP_001847241)	100	969	VFG037372(gb|YP_001847241) (bauB) ferric siderophore ABC transporter, periplasmic siderophore-binding protein [Acinetobactin (VF0467)] [Acinetobacter baumannii ACICU]
AB145_00288	VFG037355(gi:384132660)	100	2283	VFG037355(gi:384132660) (bauA) bauA [Acinetobactin (CVF768)] [Acinetobacter baumannii 1656-2]
AB145_00289	VFG037344(gb|YP_001847239)	100	1311	VFG037344(gb|YP_001847239) (basC) acinetobactin biosynthesis protein BasC [Acinetobactin (VF0467)] [Acinetobacter baumannii ACICU]
AB145_00290	VFG037333(gi:523524121)	100	2943	VFG037333(gi:523524121) (basD) Non-ribosomal peptide synthetase modules-related protein [Acinetobactin (CVF768)] [Acinetobacter baumannii BJAB07104]
AB145_00291	VFG037316(gb|YP_001847237)	100	1629	VFG037316(gb|YP_001847237) (entE) non-ribosomal peptide synthetase adenylate-forming enzyme of acinetobactin synthesis [Acinetobactin (VF0467)] [Acinetobacter baumannii ACICU]
AB145_00292	VFG037302(gb|YP_001847236)	100	870	VFG037302(gb|YP_001847236) (basF) aryl carrier protein BasF [Acinetobactin (VF0467)] [Acinetobacter baumannii ACICU]
AB145_00293	VFG037288(gb|YP_001847235)	100	1152	VFG037288(gb|YP_001847235) (basG) acinetobactin biosynthesis protein BasF [Acinetobactin (VF0467)] [Acinetobacter baumannii ACICU]
AB145_00295	VFG037274(gb|YP_001847233)	100	1611	VFG037274(gb|YP_001847233) (barA) siderophore efflux system of the ABC superfamily [Acinetobactin (VF0467)] [Acinetobacter baumannii ACICU]
AB145_00296	VFG037260(gb|YP_001847232)	100	1596	VFG037260(gb|YP_001847232) (barB) siderophore efflux system of the ABC superfamily [Acinetobactin (VF0467)] [Acinetobacter baumannii ACICU]
AB145_00297	VFG037246(gb|YP_001847231)	100	735	VFG037246(gb|YP_001847231) (basH) non-ribosomal peptide biosynthesis thioesterase BasH [Acinetobactin (VF0467)] [Acinetobacter baumannii ACICU]
AB145_00298	VFG037232(gb|YP_001847230)	100	756	VFG037232(gb|YP_001847230) (basI) phosphopantetheinyl transferase component of acinetobactin biosynthesis protein BasI [Acinetobactin (VF0467)] [Acinetobacter baumannii ACICU]
AB145_00299	VFG037226(gi:384144010)	100	1257	VFG037226(gi:384144010) (basJ) isochorismate synthetase [Acinetobactin (CVF768)] [Acinetobacter baumannii MDR-ZJ06]
AB145_00478	VFG037759(gi:384130433)	100	936	VFG037759(gi:384130433) (lpxL) htrB [LPS (CVF774)] [Acinetobacter baumannii 1656-2]
AB145_00479	VFG037774(gi:384130432)	100	1101	VFG037774(gi:384130432) (lpsB) glycosyltransferase [LPS (CVF774)] [Acinetobacter baumannii 1656-2]
AB145_00659	VFG037468(gi:213156714)	100	891	VFG037468(gi:213156714) (AB57_0984) transcriptional regulator, LysR family [Heme utilization (CVF769)] [Acinetobacter baumannii AB0057]
AB145_00660	VFG037488(gi:407931890)	100	570	VFG037488(gi:407931890) (M3Q_1210) RNA polymerase sigma factor FecI [Heme utilization (CVF769)] [Acinetobacter baumannii TYTH-1]
AB145_00661	VFG037489(gi:213156716)	100	1017	VFG037489(gi:213156716) (AB57_0986) putative transmembrane sensor protein FecR [Heme utilization (CVF769)] [Acinetobacter baumannii AB0057]
AB145_00662	VFG037503(gi:407931892)	100	3174	VFG037503(gi:407931892) (M3Q_1212) hypothetical protein [Heme utilization (CVF769)] [Acinetobacter baumannii TYTH-1]
AB145_00663	VFG037504(gi:213156718)	100	792	VFG037504(gi:213156718) (AB57_0988) hypothetical protein [Heme utilization (CVF769)] [Acinetobacter baumannii AB0057]
AB145_00664	VFG037512(gi:213156719)	100	1491	VFG037512(gi:213156719) (AB57_0989) hypothetical protein [Heme utilization (CVF769)] [Acinetobacter baumannii AB0057]
AB145_00665	VFG037520(gi:213156720)	100	921	VFG037520(gi:213156720) (AB57_0990) TonB family protein [Heme utilization (CVF769)] [Acinetobacter baumannii AB0057]
AB145_00666	VFG037535(gi:407931896)	100	597	VFG037535(gi:407931896) (hemO) heme oxygenase [Heme utilization (CVF769)] [Acinetobacter baumannii TYTH-1]
AB145_00667	VFG037536(gi:213156722)	100	441	VFG037536(gi:213156722) (AB57_0992) hypothetical protein [Heme utilization (CVF769)] [Acinetobacter baumannii AB0057]
AB145_00668	VFG037545(gi:213156723)	100	276	VFG037545(gi:213156723) (AB57_0993) hypothetical protein [Heme utilization (CVF769)] [Acinetobacter baumannii AB0057]
AB145_00944	VFG037176(gb|YP_001844723)	99.858	2169	VFG037176(gb|YP_001844723) (plc) phospholipase C [Phospholipase C (VF0470)] [Acinetobacter baumannii ACICU]
AB145_00945	VFG037176(gb|YP_001844723)	99.932	2169	VFG037176(gb|YP_001844723) (plc) phospholipase C [Phospholipase C (VF0470)] [Acinetobacter baumannii ACICU]
AB145_00952	VFG037858(gi:469820231)	100	2187	VFG037858(gi:469820231) (wzc) tyrosine-protein kinase [Capsule (CVF775)] [Acinetobacter baumannii D1279779]
AB145_00953	VFG037873(gi:469820232)	100	429	VFG037873(gi:469820232) (wzb) low molecular weight protein-tyrosine-phosphatase [Capsule (CVF775)] [Acinetobacter baumannii D1279779]
AB145_00954	VFG037888(gi:469820233)	100	1101	VFG037888(gi:469820233) (wza) polysaccharide export lipoprotein [Capsule (CVF775)] [Acinetobacter baumannii D1279779]
AB145_00955	VFG037903(gi:469820234)	100	1275	VFG037903(gi:469820234) (ugd) UDP-glucose 6-dehydrogenase [Capsule (CVF775)] [Acinetobacter baumannii D1279779]
AB145_00956	VFG037918(gi:469820235)	100	1041	VFG037918(gi:469820235) (galE) UDP-glucose 4-epimerase [Capsule (CVF775)] [Acinetobacter baumannii D1279779]
AB145_00957	VFG037933(gi:469820236)	99.919	1242	VFG037933(gi:469820236) (ABD1_00540) polysaccharide biosynthesis protein [Capsule (CVF775)] [Acinetobacter baumannii D1279779]
AB145_00958	VFG038084(gi:387125719)	100	936	VFG038084(gi:387125719) (ABTJ_03758) hypothetical protein [Capsule (CVF775)] [Acinetobacter baumannii MDR-TJ]
AB145_00959	VFG037963(gi:469820238)	100	1179	VFG037963(gi:469820238) (ABD1_00560) hypothetical protein [Capsule (CVF775)] [Acinetobacter baumannii D1279779]
AB145_00960	VFG037978(gi:469820239)	100	1146	VFG037978(gi:469820239) (ABD1_00570) glycosyl transferase [Capsule (CVF775)] [Acinetobacter baumannii D1279779]
AB145_00961	VFG037993(gi:469820240)	100	1035	VFG037993(gi:469820240) (fnlA) UDP-N-acetylglucosamine 4,6-dehydratase [Capsule (CVF775)] [Acinetobacter baumannii D1279779]
AB145_00962	VFG038008(gi:469820241)	100	1110	VFG038008(gi:469820241) (ABD1_00590) capsular polysaccharide biosynthesis protein [Capsule (CVF775)] [Acinetobacter baumannii D1279779]
AB145_00963	VFG037994(gi:387125713)	100	1131	VFG037994(gi:387125713) (ABTJ_03752) UDP-N-acetylglucosamine 2-epimerase [Capsule (CVF775)] [Acinetobacter baumannii MDR-TJ]
AB145_00964	VFG037979(gi:387125712)	100	1188	VFG037979(gi:387125712) (ABTJ_03751) glycosyltransferase [Capsule (CVF775)] [Acinetobacter baumannii MDR-TJ]
AB145_00965	VFG037964(gi:387125711)	100	936	VFG037964(gi:387125711) (ABTJ_03750) nucleoside-diphosphate-sugar epimerase [Capsule (CVF775)] [Acinetobacter baumannii MDR-TJ]
AB145_00966	VFG037949(gi:387125710)	100	1011	VFG037949(gi:387125710) (ABTJ_03749) UDP-N-acetylmuramyl pentapeptide phosphotransferase/UDP-N-acetylglucosamine-1-phosphate transferase [Capsule (CVF775)] [Acinetobacter baumannii MDR-TJ]
AB145_00967	VFG037934(gi:387125709)	100	621	VFG037934(gi:387125709) (ABTJ_03748) glycosyl transferase [Capsule (CVF775)] [Acinetobacter baumannii MDR-TJ]
AB145_00968	VFG037919(gi:387125708)	100	876	VFG037919(gi:387125708) (ABTJ_03747) UTP-glucose-1-phosphate uridylyltransferase [Capsule (CVF775)] [Acinetobacter baumannii MDR-TJ]
AB145_00969	VFG037904(gi:387125707)	100	1263	VFG037904(gi:387125707) (ABTJ_03746) nucleotide sugar dehydrogenase [Capsule (CVF775)] [Acinetobacter baumannii MDR-TJ]
AB145_00970	VFG037889(gi:387125706)	100	1671	VFG037889(gi:387125706) (ABTJ_03745) glucose-6-phosphate isomerase [Capsule (CVF775)] [Acinetobacter baumannii MDR-TJ]
AB145_00971	VFG037874(gi:387125705)	100	1017	VFG037874(gi:387125705) (ABTJ_03744) UDP-glucose-4-epimerase [Capsule (CVF775)] [Acinetobacter baumannii MDR-TJ]
AB145_00972	VFG037859(gi:387125704)	100	1371	VFG037859(gi:387125704) (ABTJ_03743) phosphomannomutase [Capsule (CVF775)] [Acinetobacter baumannii MDR-TJ]
AB145_01020	VFG038197(gi:469820297)	100	552	VFG038197(gi:469820297) (abaI) putative N-acylhomoserine lactone synthase [Quorum sensing (CVF777)] [Acinetobacter baumannii D1279779]
AB145_01022	VFG038211(gi:469820299)	100	717	VFG038211(gi:469820299) (abaR) transcriptional regulator, LuxR family [Quorum sensing (CVF777)] [Acinetobacter baumannii D1279779]
AB145_01158	VFG037804(gi:384132116)	100	1176	VFG037804(gi:384132116) (lpxB) lpxB [LPS (CVF774)] [Acinetobacter baumannii 1656-2]
AB145_01613	VFG037705(gb|YP_001847163)	100	1221	VFG037705(gb|YP_001847163) (adeF) membrane-fusion protein [AdeFGH efflux pump (VF0504)] [Acinetobacter baumannii ACICU]
AB145_01614	VFG037720(gb|YP_001847164)	100	3180	VFG037720(gb|YP_001847164) (adeG) cation/multidrug efflux pump [AdeFGH efflux pump (VF0504)] [Acinetobacter baumannii ACICU]
AB145_01615	VFG037738(gi:523524047)	100	1452	VFG037738(gi:523524047) (adeH) Outer membrane protein [AdeFGH efflux pump/transport autoinducer (CVF773)] [Acinetobacter baumannii BJAB07104]
AB145_01972	VFG037789(gi:384132512)	100	789	VFG037789(gi:384132512) (lpxA) lpxA [LPS (CVF774)] [Acinetobacter baumannii 1656-2]
AB145_01974	VFG037834(gi:384132514)	100	1071	VFG037834(gi:384132514) (lpxD) lpxD [LPS (CVF774)] [Acinetobacter baumannii 1656-2]
AB145_02104	VFG010464(gi:54296952)	77.6	2097	VFG010464(gi:54296952) (pilQ) type IV pilus (Tfp) assembly protein PilQ [Type IV pili (CVF346)] [Legionella pneumophila str. Paris]
AB145_02199	VFG037692(gb|YP_001847020)	100	465	VFG037692(gb|YP_001847020) (pgaD) poly-beta-1,6-N-acetyl-D-glucosamine biosynthesis protein PgaD [PNAG (VF0472)] [Acinetobacter baumannii ACICU]
AB145_02200	VFG037678(gb|YP_001847021)	99.92	1248	VFG037678(gb|YP_001847021) (pgaC) poly-beta-1,6 N-acetyl-D-glucosamine synthase [PNAG (VF0472)] [Acinetobacter baumannii ACICU]
AB145_02201	VFG037664(gb|YP_001847022)	100	1830	VFG037664(gb|YP_001847022) (pgaB) poly-beta-1,6-N-acetyl-D-glucosamine N-deacetylase PgaB [PNAG (VF0472)] [Acinetobacter baumannii ACICU]
AB145_02202	VFG037657(gi:387123403)	100	2439	VFG037657(gi:387123403) (pgaA) poly-beta-1,6 N-acetyl-D-glucosamine export porin PgaA [PNAG (Polysaccharide poly-N-acetylglucosamine) (CVF772)] [Acinetobacter baumannii MDR-TJ]
AB145_02745	VFG038257(gi:384141533)	100	1047	VFG038257(gi:384141533) (pbpG) D-alanyl-D-alanine endopeptidase [PbpG (CVF779)] [Acinetobacter baumannii MDR-ZJ06]
AB145_02897	VFG038219(gb|YP_001845364)	100	717	VFG038219(gb|YP_001845364) (bfmR) biofilm-controlling response regulator [BfmRS (VF0463)] [Acinetobacter baumannii ACICU]
AB145_02898	VFG038234(gb|YP_001845365)	100	1650	VFG038234(gb|YP_001845365) (bfmS) signal transduction histidine kinase [BfmRS (VF0463)] [Acinetobacter baumannii ACICU]
AB145_02900	VFG038176(gb|YP_001847748)	100	1071	VFG038176(gb|YP_001847748) (ompA) outer membrane protein OmpA [OmpA (VF0464)] [Acinetobacter baumannii ACICU]
AB145_03041	VFG037177(gb|YP_001846906)	100	2229	VFG037177(gb|YP_001846906) (plc) phospholipase C [Phospholipase C (VF0470)] [Acinetobacter baumannii ACICU]
AB145_03413	VFG037628(gi:523523956)	99.902	1020	VFG037628(gi:523523956) (csuE) putative secreted protein [Csu pili (CVF770)] [Acinetobacter baumannii BJAB07104]
AB145_03414	VFG037612(gb|YP_001847074)	100	2499	VFG037612(gb|YP_001847074) (csuD) Csu pilus usher protein CsuD [Csu fimbriae (VF0461)] [Acinetobacter baumannii ACICU]
AB145_03415	VFG037599(gb|YP_001847075)	100	834	VFG037599(gb|YP_001847075) (csuC) Csu pilus chaperone protein CsuC [Csu fimbriae (VF0461)] [Acinetobacter baumannii ACICU]
AB145_03416	VFG037586(gb|YP_001847076)	100	519	VFG037586(gb|YP_001847076) (csuB) Csu pilus subunit CsuB [Csu fimbriae (VF0461)] [Acinetobacter baumannii ACICU]
AB145_03417	VFG037580(gi:387123328)	100	579	VFG037580(gi:387123328) (csuA) hypothetical protein [Csu pili (CVF770)] [Acinetobacter baumannii MDR-TJ]
AB145_03418	VFG037557(gi:384131229)	100	543	VFG037557(gi:384131229) (csuA/B) protein CsuA/B [Csu pili (CVF770)] [Acinetobacter baumannii 1656-2]
AB145_03487	VFG037825(gi:523525006)	100	903	VFG037825(gi:523525006) (lpxC) UDP-3-O-acyl-N-acetylglucosamine deacetylase [LPS (CVF774)] [Acinetobacter baumannii BJAB07104]
AB145_03588	VFG006962(gi:15640432)	93.333	1728	VFG006962(gi:15640432) (mshE) MSHA biogenesis protein MshE [MSHA pili (VF0515)] [Vibrio cholerae O1 biovar El Tor str. N16961]
AB145_03750	VFG037203(gb|YP_001847849)	100	1626	VFG037203(gb|YP_001847849) (plcD) phosphatidylserine/phosphatidylglycerophosphate/cardiolipin synthase [Phospholipase D (VF0469)] [Acinetobacter baumannii ACICU]
AB145_03910	VFG038010(gi:384141331)	100	570	VFG038010(gi:384141331) (ABZJ_00085) IS4 family transposase ORF 1 [Capsule (CVF775)] [Acinetobacter baumannii MDR-ZJ06]
AB152_00007	VFG037226(gi:384144010)	100	1257	VFG037226(gi:384144010) (basJ) isochorismate synthetase [Acinetobactin (CVF768)] [Acinetobacter baumannii MDR-ZJ06]
AB152_00008	VFG037232(gb|YP_001847230)	100	756	VFG037232(gb|YP_001847230) (basI) phosphopantetheinyl transferase component of acinetobactin biosynthesis protein BasI [Acinetobactin (VF0467)] [Acinetobacter baumannii ACICU]
AB152_00009	VFG037246(gb|YP_001847231)	100	735	VFG037246(gb|YP_001847231) (basH) non-ribosomal peptide biosynthesis thioesterase BasH [Acinetobactin (VF0467)] [Acinetobacter baumannii ACICU]
AB152_00010	VFG037260(gb|YP_001847232)	100	1596	VFG037260(gb|YP_001847232) (barB) siderophore efflux system of the ABC superfamily [Acinetobactin (VF0467)] [Acinetobacter baumannii ACICU]
AB152_00011	VFG037274(gb|YP_001847233)	100	1611	VFG037274(gb|YP_001847233) (barA) siderophore efflux system of the ABC superfamily [Acinetobactin (VF0467)] [Acinetobacter baumannii ACICU]
AB152_00013	VFG037288(gb|YP_001847235)	100	1152	VFG037288(gb|YP_001847235) (basG) acinetobactin biosynthesis protein BasF [Acinetobactin (VF0467)] [Acinetobacter baumannii ACICU]
AB152_00014	VFG037302(gb|YP_001847236)	100	870	VFG037302(gb|YP_001847236) (basF) aryl carrier protein BasF [Acinetobactin (VF0467)] [Acinetobacter baumannii ACICU]
AB152_00015	VFG037316(gb|YP_001847237)	100	1629	VFG037316(gb|YP_001847237) (entE) non-ribosomal peptide synthetase adenylate-forming enzyme of acinetobactin synthesis [Acinetobactin (VF0467)] [Acinetobacter baumannii ACICU]
AB152_00016	VFG037333(gi:523524121)	100	2943	VFG037333(gi:523524121) (basD) Non-ribosomal peptide synthetase modules-related protein [Acinetobactin (CVF768)] [Acinetobacter baumannii BJAB07104]
AB152_00017	VFG037344(gb|YP_001847239)	100	1311	VFG037344(gb|YP_001847239) (basC) acinetobactin biosynthesis protein BasC [Acinetobactin (VF0467)] [Acinetobacter baumannii ACICU]
AB152_00018	VFG037355(gi:384132660)	100	2283	VFG037355(gi:384132660) (bauA) bauA [Acinetobactin (CVF768)] [Acinetobacter baumannii 1656-2]
AB152_00019	VFG037372(gb|YP_001847241)	100	969	VFG037372(gb|YP_001847241) (bauB) ferric siderophore ABC transporter, periplasmic siderophore-binding protein [Acinetobactin (VF0467)] [Acinetobacter baumannii ACICU]
AB152_00020	VFG037394(gi:384144023)	100	819	VFG037394(gi:384144023) (bauE) ferric acinetobactin transport system ATP-binding protein [Acinetobactin (CVF768)] [Acinetobacter baumannii MDR-ZJ06]
AB152_00021	VFG037400(gb|YP_001847243)	100	948	VFG037400(gb|YP_001847243) (bauC) ferric siderophore ABC transporter, permease protein BauC [Acinetobactin (VF0467)] [Acinetobacter baumannii ACICU]
AB152_00022	VFG037411(gi:384132664)	100	942	VFG037411(gi:384132664) (bauD) bauD [Acinetobactin (CVF768)] [Acinetobacter baumannii 1656-2]
AB152_00025	VFG037428(gb|YP_001847246)	100	2097	VFG037428(gb|YP_001847246) (basB) non-ribosomal peptide synthetase with condensation and peptidyl carrier protein domains [Acinetobactin (VF0467)] [Acinetobacter baumannii ACICU]
AB152_00026	VFG037442(gb|YP_001847247)	100	1848	VFG037442(gb|YP_001847247) (basA) acinetobactin biosynthesis protein [Acinetobactin (VF0467)] [Acinetobacter baumannii ACICU]
AB152_00027	VFG037456(gb|YP_001847248)	100	861	VFG037456(gb|YP_001847248) (bauF) siderophore-interacting protein [Acinetobactin (VF0467)] [Acinetobacter baumannii ACICU]
AB152_00217	VFG037754(gi:387122899)	100	984	VFG037754(gi:387122899) (lpxM) Lauroyl/myristoyl acyltransferase [LPS (CVF774)] [Acinetobacter baumannii MDR-TJ]
AB152_00218	VFG037756(gi:169632698)	100	984	VFG037756(gi:169632698) (lpxM) lipid A biosynthesis lauroyl acyltransferase [LPS (CVF774)] [Acinetobacter baumannii SDF]
AB152_00297	VFG047702	79.104	3285	VFG047702 (carB) carbamoyl phosphate synthase large subunit [Pyrimidine biosynthesis (CVF845)] [Francisella philomiragia subsp. philomiragia ATCC 25017]
AB152_00305	VFG037644(gi:387122818)	99.983	6330	VFG037644(gi:387122818) (bap) type 1 secretion C-terminal target domain (VC_A0849 subclass) [Biofilm-associated protein (CVF771)] [Acinetobacter baumannii MDR-TJ]
AB152_00305	VFG037644(gi:387122818)	97.688	6330	VFG037644(gi:387122818) (bap) type 1 secretion C-terminal target domain (VC_A0849 subclass) [Biofilm-associated protein (CVF771)] [Acinetobacter baumannii MDR-TJ]
AB152_00305	VFG037644(gi:387122818)	93.506	6330	VFG037644(gi:387122818) (bap) type 1 secretion C-terminal target domain (VC_A0849 subclass) [Biofilm-associated protein (CVF771)] [Acinetobacter baumannii MDR-TJ]
AB152_00478	VFG037759(gi:384130433)	100	936	VFG037759(gi:384130433) (lpxL) htrB [LPS (CVF774)] [Acinetobacter baumannii 1656-2]
AB152_00479	VFG037774(gi:384130432)	100	1101	VFG037774(gi:384130432) (lpsB) glycosyltransferase [LPS (CVF774)] [Acinetobacter baumannii 1656-2]
AB152_00659	VFG037468(gi:213156714)	100	891	VFG037468(gi:213156714) (AB57_0984) transcriptional regulator, LysR family [Heme utilization (CVF769)] [Acinetobacter baumannii AB0057]
AB152_00660	VFG037488(gi:407931890)	100	570	VFG037488(gi:407931890) (M3Q_1210) RNA polymerase sigma factor FecI [Heme utilization (CVF769)] [Acinetobacter baumannii TYTH-1]
AB152_00661	VFG037489(gi:213156716)	100	1017	VFG037489(gi:213156716) (AB57_0986) putative transmembrane sensor protein FecR [Heme utilization (CVF769)] [Acinetobacter baumannii AB0057]
AB152_00662	VFG037503(gi:407931892)	100	3174	VFG037503(gi:407931892) (M3Q_1212) hypothetical protein [Heme utilization (CVF769)] [Acinetobacter baumannii TYTH-1]
AB152_00663	VFG037504(gi:213156718)	100	792	VFG037504(gi:213156718) (AB57_0988) hypothetical protein [Heme utilization (CVF769)] [Acinetobacter baumannii AB0057]
AB152_00664	VFG037512(gi:213156719)	100	1491	VFG037512(gi:213156719) (AB57_0989) hypothetical protein [Heme utilization (CVF769)] [Acinetobacter baumannii AB0057]
AB152_00665	VFG037520(gi:213156720)	100	921	VFG037520(gi:213156720) (AB57_0990) TonB family protein [Heme utilization (CVF769)] [Acinetobacter baumannii AB0057]
AB152_00666	VFG037535(gi:407931896)	100	597	VFG037535(gi:407931896) (hemO) heme oxygenase [Heme utilization (CVF769)] [Acinetobacter baumannii TYTH-1]
AB152_00667	VFG037536(gi:213156722)	100	441	VFG037536(gi:213156722) (AB57_0992) hypothetical protein [Heme utilization (CVF769)] [Acinetobacter baumannii AB0057]
AB152_00668	VFG037545(gi:213156723)	100	276	VFG037545(gi:213156723) (AB57_0993) hypothetical protein [Heme utilization (CVF769)] [Acinetobacter baumannii AB0057]
AB152_00944	VFG037176(gb|YP_001844723)	99.858	2169	VFG037176(gb|YP_001844723) (plc) phospholipase C [Phospholipase C (VF0470)] [Acinetobacter baumannii ACICU]
AB152_00945	VFG037176(gb|YP_001844723)	99.932	2169	VFG037176(gb|YP_001844723) (plc) phospholipase C [Phospholipase C (VF0470)] [Acinetobacter baumannii ACICU]
AB152_00952	VFG037858(gi:469820231)	99.954	2187	VFG037858(gi:469820231) (wzc) tyrosine-protein kinase [Capsule (CVF775)] [Acinetobacter baumannii D1279779]
AB152_00953	VFG037873(gi:469820232)	100	429	VFG037873(gi:469820232) (wzb) low molecular weight protein-tyrosine-phosphatase [Capsule (CVF775)] [Acinetobacter baumannii D1279779]
AB152_00954	VFG037888(gi:469820233)	100	1101	VFG037888(gi:469820233) (wza) polysaccharide export lipoprotein [Capsule (CVF775)] [Acinetobacter baumannii D1279779]
AB152_00955	VFG037903(gi:469820234)	100	1275	VFG037903(gi:469820234) (ugd) UDP-glucose 6-dehydrogenase [Capsule (CVF775)] [Acinetobacter baumannii D1279779]
AB152_00956	VFG037918(gi:469820235)	100	1041	VFG037918(gi:469820235) (galE) UDP-glucose 4-epimerase [Capsule (CVF775)] [Acinetobacter baumannii D1279779]
AB152_00957	VFG037933(gi:469820236)	99.919	1242	VFG037933(gi:469820236) (ABD1_00540) polysaccharide biosynthesis protein [Capsule (CVF775)] [Acinetobacter baumannii D1279779]
AB152_00958	VFG038084(gi:387125719)	100	936	VFG038084(gi:387125719) (ABTJ_03758) hypothetical protein [Capsule (CVF775)] [Acinetobacter baumannii MDR-TJ]
AB152_00959	VFG037963(gi:469820238)	100	1179	VFG037963(gi:469820238) (ABD1_00560) hypothetical protein [Capsule (CVF775)] [Acinetobacter baumannii D1279779]
AB152_00960	VFG037978(gi:469820239)	100	1146	VFG037978(gi:469820239) (ABD1_00570) glycosyl transferase [Capsule (CVF775)] [Acinetobacter baumannii D1279779]
AB152_00961	VFG037993(gi:469820240)	100	1035	VFG037993(gi:469820240) (fnlA) UDP-N-acetylglucosamine 4,6-dehydratase [Capsule (CVF775)] [Acinetobacter baumannii D1279779]
AB152_00962	VFG038008(gi:469820241)	100	1110	VFG038008(gi:469820241) (ABD1_00590) capsular polysaccharide biosynthesis protein [Capsule (CVF775)] [Acinetobacter baumannii D1279779]
AB152_00963	VFG037994(gi:387125713)	100	1131	VFG037994(gi:387125713) (ABTJ_03752) UDP-N-acetylglucosamine 2-epimerase [Capsule (CVF775)] [Acinetobacter baumannii MDR-TJ]
AB152_00964	VFG037979(gi:387125712)	100	1188	VFG037979(gi:387125712) (ABTJ_03751) glycosyltransferase [Capsule (CVF775)] [Acinetobacter baumannii MDR-TJ]
AB152_00965	VFG037964(gi:387125711)	100	936	VFG037964(gi:387125711) (ABTJ_03750) nucleoside-diphosphate-sugar epimerase [Capsule (CVF775)] [Acinetobacter baumannii MDR-TJ]
AB152_00966	VFG037949(gi:387125710)	100	1011	VFG037949(gi:387125710) (ABTJ_03749) UDP-N-acetylmuramyl pentapeptide phosphotransferase/UDP-N-acetylglucosamine-1-phosphate transferase [Capsule (CVF775)] [Acinetobacter baumannii MDR-TJ]
AB152_00967	VFG037934(gi:387125709)	100	621	VFG037934(gi:387125709) (ABTJ_03748) glycosyl transferase [Capsule (CVF775)] [Acinetobacter baumannii MDR-TJ]
AB152_00968	VFG037919(gi:387125708)	100	876	VFG037919(gi:387125708) (ABTJ_03747) UTP-glucose-1-phosphate uridylyltransferase [Capsule (CVF775)] [Acinetobacter baumannii MDR-TJ]
AB152_00969	VFG037904(gi:387125707)	100	1263	VFG037904(gi:387125707) (ABTJ_03746) nucleotide sugar dehydrogenase [Capsule (CVF775)] [Acinetobacter baumannii MDR-TJ]
AB152_00970	VFG037889(gi:387125706)	100	1671	VFG037889(gi:387125706) (ABTJ_03745) glucose-6-phosphate isomerase [Capsule (CVF775)] [Acinetobacter baumannii MDR-TJ]
AB152_00971	VFG037874(gi:387125705)	100	1017	VFG037874(gi:387125705) (ABTJ_03744) UDP-glucose-4-epimerase [Capsule (CVF775)] [Acinetobacter baumannii MDR-TJ]
AB152_00972	VFG037859(gi:387125704)	100	1371	VFG037859(gi:387125704) (ABTJ_03743) phosphomannomutase [Capsule (CVF775)] [Acinetobacter baumannii MDR-TJ]
AB152_01020	VFG038197(gi:469820297)	100	552	VFG038197(gi:469820297) (abaI) putative N-acylhomoserine lactone synthase [Quorum sensing (CVF777)] [Acinetobacter baumannii D1279779]
AB152_01022	VFG038211(gi:469820299)	100	717	VFG038211(gi:469820299) (abaR) transcriptional regulator, LuxR family [Quorum sensing (CVF777)] [Acinetobacter baumannii D1279779]
AB152_01158	VFG037804(gi:384132116)	100	1176	VFG037804(gi:384132116) (lpxB) lpxB [LPS (CVF774)] [Acinetobacter baumannii 1656-2]
AB152_01613	VFG037705(gb|YP_001847163)	100	1221	VFG037705(gb|YP_001847163) (adeF) membrane-fusion protein [AdeFGH efflux pump (VF0504)] [Acinetobacter baumannii ACICU]
AB152_01614	VFG037720(gb|YP_001847164)	100	3180	VFG037720(gb|YP_001847164) (adeG) cation/multidrug efflux pump [AdeFGH efflux pump (VF0504)] [Acinetobacter baumannii ACICU]
AB152_01615	VFG037738(gi:523524047)	100	1452	VFG037738(gi:523524047) (adeH) Outer membrane protein [AdeFGH efflux pump/transport autoinducer (CVF773)] [Acinetobacter baumannii BJAB07104]
AB152_01861	VFG037834(gi:384132514)	100	1071	VFG037834(gi:384132514) (lpxD) lpxD [LPS (CVF774)] [Acinetobacter baumannii 1656-2]
AB152_01863	VFG037789(gi:384132512)	100	789	VFG037789(gi:384132512) (lpxA) lpxA [LPS (CVF774)] [Acinetobacter baumannii 1656-2]
AB152_01997	VFG010464(gi:54296952)	77.6	2097	VFG010464(gi:54296952) (pilQ) type IV pilus (Tfp) assembly protein PilQ [Type IV pili (CVF346)] [Legionella pneumophila str. Paris]
AB152_02199	VFG037692(gb|YP_001847020)	100	465	VFG037692(gb|YP_001847020) (pgaD) poly-beta-1,6-N-acetyl-D-glucosamine biosynthesis protein PgaD [PNAG (VF0472)] [Acinetobacter baumannii ACICU]
AB152_02200	VFG037678(gb|YP_001847021)	99.92	1248	VFG037678(gb|YP_001847021) (pgaC) poly-beta-1,6 N-acetyl-D-glucosamine synthase [PNAG (VF0472)] [Acinetobacter baumannii ACICU]
AB152_02201	VFG037664(gb|YP_001847022)	100	1830	VFG037664(gb|YP_001847022) (pgaB) poly-beta-1,6-N-acetyl-D-glucosamine N-deacetylase PgaB [PNAG (VF0472)] [Acinetobacter baumannii ACICU]
AB152_02202	VFG037657(gi:387123403)	100	2439	VFG037657(gi:387123403) (pgaA) poly-beta-1,6 N-acetyl-D-glucosamine export porin PgaA [PNAG (Polysaccharide poly-N-acetylglucosamine) (CVF772)] [Acinetobacter baumannii MDR-TJ]
AB152_02745	VFG038257(gi:384141533)	100	1047	VFG038257(gi:384141533) (pbpG) D-alanyl-D-alanine endopeptidase [PbpG (CVF779)] [Acinetobacter baumannii MDR-ZJ06]
AB152_02897	VFG038219(gb|YP_001845364)	100	717	VFG038219(gb|YP_001845364) (bfmR) biofilm-controlling response regulator [BfmRS (VF0463)] [Acinetobacter baumannii ACICU]
AB152_02898	VFG038234(gb|YP_001845365)	100	1650	VFG038234(gb|YP_001845365) (bfmS) signal transduction histidine kinase [BfmRS (VF0463)] [Acinetobacter baumannii ACICU]
AB152_02992	VFG038176(gb|YP_001847748)	100	1071	VFG038176(gb|YP_001847748) (ompA) outer membrane protein OmpA [OmpA (VF0464)] [Acinetobacter baumannii ACICU]
AB152_03019	VFG037177(gb|YP_001846906)	100	2229	VFG037177(gb|YP_001846906) (plc) phospholipase C [Phospholipase C (VF0470)] [Acinetobacter baumannii ACICU]
AB152_03412	VFG037628(gi:523523956)	99.902	1020	VFG037628(gi:523523956) (csuE) putative secreted protein [Csu pili (CVF770)] [Acinetobacter baumannii BJAB07104]
AB152_03413	VFG037612(gb|YP_001847074)	100	2499	VFG037612(gb|YP_001847074) (csuD) Csu pilus usher protein CsuD [Csu fimbriae (VF0461)] [Acinetobacter baumannii ACICU]
AB152_03414	VFG037599(gb|YP_001847075)	100	834	VFG037599(gb|YP_001847075) (csuC) Csu pilus chaperone protein CsuC [Csu fimbriae (VF0461)] [Acinetobacter baumannii ACICU]
AB152_03415	VFG037586(gb|YP_001847076)	100	519	VFG037586(gb|YP_001847076) (csuB) Csu pilus subunit CsuB [Csu fimbriae (VF0461)] [Acinetobacter baumannii ACICU]
AB152_03416	VFG037580(gi:387123328)	100	579	VFG037580(gi:387123328) (csuA) hypothetical protein [Csu pili (CVF770)] [Acinetobacter baumannii MDR-TJ]
AB152_03417	VFG037557(gi:384131229)	100	543	VFG037557(gi:384131229) (csuA/B) protein CsuA/B [Csu pili (CVF770)] [Acinetobacter baumannii 1656-2]
AB152_03481	VFG037825(gi:523525006)	100	903	VFG037825(gi:523525006) (lpxC) UDP-3-O-acyl-N-acetylglucosamine deacetylase [LPS (CVF774)] [Acinetobacter baumannii BJAB07104]
AB152_03575	VFG006962(gi:15640432)	93.333	1728	VFG006962(gi:15640432) (mshE) MSHA biogenesis protein MshE [MSHA pili (VF0515)] [Vibrio cholerae O1 biovar El Tor str. N16961]
AB152_03730	VFG037203(gb|YP_001847849)	100	1626	VFG037203(gb|YP_001847849) (plcD) phosphatidylserine/phosphatidylglycerophosphate/cardiolipin synthase [Phospholipase D (VF0469)] [Acinetobacter baumannii ACICU]
AB152_03909	VFG038010(gi:384141331)	100	570	VFG038010(gi:384141331) (ABZJ_00085) IS4 family transposase ORF 1 [Capsule (CVF775)] [Acinetobacter baumannii MDR-ZJ06]
Table S2 legend
We analyzed the second-generation sequencing results of these isolates and identified their virulence factors with the Abricate.
VFDB_id：gene accession in virulent factor database
Identity(%): Homology to virulence genes in the virulence factor database.
VF_length:Lengths of virulence gene
Description：Description of virulence factor

## Sheet: Table S3
Table S3 Resistant genes of 8 isolates
Isolates	Gene	Identify(%)	NCBI accession	Product	Resistance
AB144	blaADC-30	100	NG_048652.1	class C extended-spectrum beta-lactamase ADC-30	CEPHALOSPORIN
AB144	blaOXA-66	100	NG_049806.1	OXA-51 family carbapenem-hydrolyzing class D beta-lactamase OXA-66	CARBAPENEM
AB144	aph(3'')-Ib	99.88	NG_056002.2	aminoglycoside O-phosphotransferase APH(3'')-Ib	STREPTOMYCIN
AB144	aph(6)-Id	100	NG_047464.1	aminoglycoside O-phosphotransferase APH(6)-Id	STREPTOMYCIN
AB144	tet(B)	100	NG_048161.1	tetracycline efflux MFS transporter Tet(B)	TETRACYCLINE
AB144	mph(E)	100	NG_064660.1	Mph(E) family macrolide 2'-phosphotransferase	MACROLIDE
AB144	msr(E)	100	NG_048007.1	ABC-F type ribosomal protection protein Msr(E)	MACROLIDE
AB144	armA	100	NG_047476.1	ArmA family 16S rRNA (guanine(1405)-N(7))-methyltransferase	GENTAMICIN
AB144	sul1	100	NG_048082.1	sulfonamide-resistant dihydropteroate synthase Sul1	SULFONAMIDE
AB144	aadA1	99.87	NG_052266.1	ANT(3'')-Ia family aminoglycoside nucleotidyltransferase AadA1	STREPTOMYCIN
AB144	catB8	100	NG_047616.1	type B-3 chloramphenicol O-acetyltransferase CatB8	CHLORAMPHENICOL
AB144	aac(6')-Ib'	100	NG_051695.1	aminoglycoside N-acetyltransferase AAC(6')-Ib'	GENTAMICIN
AB144	ant(3'')-IIa	98.61	NG_054646.1	aminoglycoside nucleotidyltransferase ANT(3'')-IIa	SPECTINOMYCIN;STREPTOMYCIN
AB144	blaOXA-23	100	NG_049525.1	carbapenem-hydrolyzing class D beta-lactamase OXA-23	CARBAPENEM
AB144	blaTEM-12	99.88	NG_050163.1	class A extended-spectrum beta-lactamase TEM-12	CEPHALOSPORIN
AB145	blaADC-30	100	NG_048652.1	class C extended-spectrum beta-lactamase ADC-30	CEPHALOSPORIN
AB145	blaOXA-66	100	NG_049806.1	OXA-51 family carbapenem-hydrolyzing class D beta-lactamase OXA-66	CARBAPENEM
AB145	aph(3'')-Ib	99.88	NG_056002.2	aminoglycoside O-phosphotransferase APH(3'')-Ib	STREPTOMYCIN
AB145	aph(6)-Id	100	NG_047464.1	aminoglycoside O-phosphotransferase APH(6)-Id	STREPTOMYCIN
AB145	tet(B)	100	NG_048161.1	tetracycline efflux MFS transporter Tet(B)	TETRACYCLINE
AB145	aac(6')-Ib'	100	NG_051695.1	aminoglycoside N-acetyltransferase AAC(6')-Ib'	GENTAMICIN
AB145	catB8	100	NG_047616.1	type B-3 chloramphenicol O-acetyltransferase CatB8	CHLORAMPHENICOL
AB145	aadA1	99.87	NG_052266.1	ANT(3'')-Ia family aminoglycoside nucleotidyltransferase AadA1	STREPTOMYCIN
AB145	sul1	100	NG_048082.1	sulfonamide-resistant dihydropteroate synthase Sul1	SULFONAMIDE
AB145	armA	100	NG_047476.1	ArmA family 16S rRNA (guanine(1405)-N(7))-methyltransferase	GENTAMICIN
AB145	msr(E)	100	NG_048007.1	ABC-F type ribosomal protection protein Msr(E)	MACROLIDE
AB145	mph(E)	100	NG_064660.1	Mph(E) family macrolide 2'-phosphotransferase	MACROLIDE
AB145	ant(3'')-IIa	98.61	NG_054646.1	aminoglycoside nucleotidyltransferase ANT(3'')-IIa	SPECTINOMYCIN;STREPTOMYCIN
AB145	blaOXA-23	100	NG_049525.1	carbapenem-hydrolyzing class D beta-lactamase OXA-23	CARBAPENEM
AB145	blaTEM-12	99.88	NG_050163.1	class A extended-spectrum beta-lactamase TEM-12	CEPHALOSPORIN
AB152	blaADC-30	100	NG_048652.1	class C extended-spectrum beta-lactamase ADC-30	CEPHALOSPORIN
AB152	blaOXA-66	100	NG_049806.1	OXA-51 family carbapenem-hydrolyzing class D beta-lactamase OXA-66	CARBAPENEM
AB152	aph(3'')-Ib	99.88	NG_056002.2	aminoglycoside O-phosphotransferase APH(3'')-Ib	STREPTOMYCIN
AB152	aph(6)-Id	100	NG_047464.1	aminoglycoside O-phosphotransferase APH(6)-Id	STREPTOMYCIN
AB152	tet(B)	100	NG_048161.1	tetracycline efflux MFS transporter Tet(B)	TETRACYCLINE
AB152	mph(E)	100	NG_064660.1	Mph(E) family macrolide 2'-phosphotransferase	MACROLIDE
AB152	msr(E)	100	NG_048007.1	ABC-F type ribosomal protection protein Msr(E)	MACROLIDE
AB152	armA	100	NG_047476.1	ArmA family 16S rRNA (guanine(1405)-N(7))-methyltransferase	GENTAMICIN
AB152	sul1	100	NG_048082.1	sulfonamide-resistant dihydropteroate synthase Sul1	SULFONAMIDE
AB152	aadA1	99.87	NG_052266.1	ANT(3'')-Ia family aminoglycoside nucleotidyltransferase AadA1	STREPTOMYCIN
AB152	catB8	100	NG_047616.1	type B-3 chloramphenicol O-acetyltransferase CatB8	CHLORAMPHENICOL
AB152	aac(6')-Ib'	100	NG_051695.1	aminoglycoside N-acetyltransferase AAC(6')-Ib'	GENTAMICIN
AB152	ant(3'')-IIa	98.61	NG_054646.1	aminoglycoside nucleotidyltransferase ANT(3'')-IIa	SPECTINOMYCIN;STREPTOMYCIN
AB152	blaOXA-23	100	NG_049525.1	carbapenem-hydrolyzing class D beta-lactamase OXA-23	CARBAPENEM
AB152	blaTEM-12	99.88	NG_050163.1	class A extended-spectrum beta-lactamase TEM-12	CEPHALOSPORIN
AB46	blaOXA-66	100	NG_049806.1	OXA-51 family carbapenem-hydrolyzing class D beta-lactamase OXA-66	CARBAPENEM
AB46	tet(B)	100	NG_048161.1	tetracycline efflux MFS transporter Tet(B)	TETRACYCLINE
AB46	aph(6)-Id	100	NG_047464.1	aminoglycoside O-phosphotransferase APH(6)-Id	STREPTOMYCIN
AB46	aph(3'')-Ib	99.88	NG_056002.2	aminoglycoside O-phosphotransferase APH(3'')-Ib	STREPTOMYCIN
AB46	blaADC-30	100	NG_048652.1	class C extended-spectrum beta-lactamase ADC-30	CEPHALOSPORIN
AB46	aac(6')-Ib'	100	NG_051695.1	aminoglycoside N-acetyltransferase AAC(6')-Ib'	GENTAMICIN
AB46	catB8	100	NG_047616.1	type B-3 chloramphenicol O-acetyltransferase CatB8	CHLORAMPHENICOL
AB46	aadA1	99.87	NG_052266.1	ANT(3'')-Ia family aminoglycoside nucleotidyltransferase AadA1	STREPTOMYCIN
AB46	sul1	100	NG_048082.1	sulfonamide-resistant dihydropteroate synthase Sul1	SULFONAMIDE
AB46	armA	100	NG_047476.1	ArmA family 16S rRNA (guanine(1405)-N(7))-methyltransferase	GENTAMICIN
AB46	msr(E)	100	NG_048007.1	ABC-F type ribosomal protection protein Msr(E)	MACROLIDE
AB46	mph(E)	100	NG_064660.1	Mph(E) family macrolide 2'-phosphotransferase	MACROLIDE
AB46	blaOXA-23	100	NG_049525.1	carbapenem-hydrolyzing class D beta-lactamase OXA-23	CARBAPENEM
AB46	blaTEM-12	99.88	NG_050163.1	class A extended-spectrum beta-lactamase TEM-12	CEPHALOSPORIN
AB46	ant(3'')-IIa	98.61	NG_054646.1	aminoglycoside nucleotidyltransferase ANT(3'')-IIa	SPECTINOMYCIN;STREPTOMYCIN
AB47	blaOXA-66	100	NG_049806.1	OXA-51 family carbapenem-hydrolyzing class D beta-lactamase OXA-66	CARBAPENEM
AB47	tet(B)	100	NG_048161.1	tetracycline efflux MFS transporter Tet(B)	TETRACYCLINE
AB47	aph(6)-Id	100	NG_047464.1	aminoglycoside O-phosphotransferase APH(6)-Id	STREPTOMYCIN
AB47	aph(3'')-Ib	99.88	NG_056002.2	aminoglycoside O-phosphotransferase APH(3'')-Ib	STREPTOMYCIN
AB47	blaADC-30	100	NG_048652.1	class C extended-spectrum beta-lactamase ADC-30	CEPHALOSPORIN
AB47	mph(E)	100	NG_064660.1	Mph(E) family macrolide 2'-phosphotransferase	MACROLIDE
AB47	msr(E)	100	NG_048007.1	ABC-F type ribosomal protection protein Msr(E)	MACROLIDE
AB47	armA	100	NG_047476.1	ArmA family 16S rRNA (guanine(1405)-N(7))-methyltransferase	GENTAMICIN
AB47	sul1	100	NG_048082.1	sulfonamide-resistant dihydropteroate synthase Sul1	SULFONAMIDE
AB47	aadA1	99.87	NG_052266.1	ANT(3'')-Ia family aminoglycoside nucleotidyltransferase AadA1	STREPTOMYCIN
AB47	catB8	100	NG_047616.1	type B-3 chloramphenicol O-acetyltransferase CatB8	CHLORAMPHENICOL
AB47	aac(6')-Ib'	100	NG_051695.1	aminoglycoside N-acetyltransferase AAC(6')-Ib'	GENTAMICIN
AB47	blaOXA-23	100	NG_049525.1	carbapenem-hydrolyzing class D beta-lactamase OXA-23	CARBAPENEM
AB47	blaTEM-12	99.88	NG_050163.1	class A extended-spectrum beta-lactamase TEM-12	CEPHALOSPORIN
AB47	ant(3'')-IIa	98.61	NG_054646.1	aminoglycoside nucleotidyltransferase ANT(3'')-IIa	SPECTINOMYCIN;STREPTOMYCIN
AB58	blaOXA-66	100	NG_049806.1	OXA-51 family carbapenem-hydrolyzing class D beta-lactamase OXA-66	CARBAPENEM
AB58	tet(B)	100	NG_048161.1	tetracycline efflux MFS transporter Tet(B)	TETRACYCLINE
AB58	aph(6)-Id	100	NG_047464.1	aminoglycoside O-phosphotransferase APH(6)-Id	STREPTOMYCIN
AB58	aph(3'')-Ib	99.88	NG_056002.2	aminoglycoside O-phosphotransferase APH(3'')-Ib	STREPTOMYCIN
AB58	blaADC-30	100	NG_048652.1	class C extended-spectrum beta-lactamase ADC-30	CEPHALOSPORIN
AB58	mph(E)	100	NG_064660.1	Mph(E) family macrolide 2'-phosphotransferase	MACROLIDE
AB58	msr(E)	100	NG_048007.1	ABC-F type ribosomal protection protein Msr(E)	MACROLIDE
AB58	armA	100	NG_047476.1	ArmA family 16S rRNA (guanine(1405)-N(7))-methyltransferase	GENTAMICIN
AB58	sul1	100	NG_048082.1	sulfonamide-resistant dihydropteroate synthase Sul1	SULFONAMIDE
AB58	aadA1	99.87	NG_052266.1	ANT(3'')-Ia family aminoglycoside nucleotidyltransferase AadA1	STREPTOMYCIN
AB58	catB8	100	NG_047616.1	type B-3 chloramphenicol O-acetyltransferase CatB8	CHLORAMPHENICOL
AB58	aac(6')-Ib'	100	NG_051695.1	aminoglycoside N-acetyltransferase AAC(6')-Ib'	GENTAMICIN
AB58	blaOXA-23	100	NG_049525.1	carbapenem-hydrolyzing class D beta-lactamase OXA-23	CARBAPENEM
AB58	blaTEM-12	99.88	NG_050163.1	class A extended-spectrum beta-lactamase TEM-12	CEPHALOSPORIN
AB58	ant(3'')-IIa	98.61	NG_054646.1	aminoglycoside nucleotidyltransferase ANT(3'')-IIa	SPECTINOMYCIN;STREPTOMYCIN
AB59	blaOXA-66	100	NG_049806.1	OXA-51 family carbapenem-hydrolyzing class D beta-lactamase OXA-66	CARBAPENEM
AB59	tet(B)	100	NG_048161.1	tetracycline efflux MFS transporter Tet(B)	TETRACYCLINE
AB59	aph(6)-Id	100	NG_047464.1	aminoglycoside O-phosphotransferase APH(6)-Id	STREPTOMYCIN
AB59	aph(3'')-Ib	99.88	NG_056002.2	aminoglycoside O-phosphotransferase APH(3'')-Ib	STREPTOMYCIN
AB59	blaADC-30	100	NG_048652.1	class C extended-spectrum beta-lactamase ADC-30	CEPHALOSPORIN
AB59	mph(E)	100	NG_064660.1	Mph(E) family macrolide 2'-phosphotransferase	MACROLIDE
AB59	msr(E)	100	NG_048007.1	ABC-F type ribosomal protection protein Msr(E)	MACROLIDE
AB59	armA	100	NG_047476.1	ArmA family 16S rRNA (guanine(1405)-N(7))-methyltransferase	GENTAMICIN
AB59	sul1	100	NG_048082.1	sulfonamide-resistant dihydropteroate synthase Sul1	SULFONAMIDE
AB59	aadA1	99.87	NG_052266.1	ANT(3'')-Ia family aminoglycoside nucleotidyltransferase AadA1	STREPTOMYCIN
AB59	catB8	100	NG_047616.1	type B-3 chloramphenicol O-acetyltransferase CatB8	CHLORAMPHENICOL
AB59	aac(6')-Ib'	100	NG_051695.1	aminoglycoside N-acetyltransferase AAC(6')-Ib'	GENTAMICIN
AB59	blaOXA-23	100	NG_049525.1	carbapenem-hydrolyzing class D beta-lactamase OXA-23	CARBAPENEM
AB59	blaTEM-12	99.88	NG_050163.1	class A extended-spectrum beta-lactamase TEM-12	CEPHALOSPORIN
AB59	ant(3'')-IIa	98.61	NG_054646.1	aminoglycoside nucleotidyltransferase ANT(3'')-IIa	SPECTINOMYCIN;STREPTOMYCIN
AB60	blaOXA-66	100	NG_049806.1	OXA-51 family carbapenem-hydrolyzing class D beta-lactamase OXA-66	CARBAPENEM
AB60	aph(3'')-Ib	99.88	NG_056002.2	aminoglycoside O-phosphotransferase APH(3'')-Ib	STREPTOMYCIN
AB60	aph(6)-Id	100	NG_047464.1	aminoglycoside O-phosphotransferase APH(6)-Id	STREPTOMYCIN
AB60	tet(B)	100	NG_048161.1	tetracycline efflux MFS transporter Tet(B)	TETRACYCLINE
AB60	blaADC-30	100	NG_048652.1	class C extended-spectrum beta-lactamase ADC-30	CEPHALOSPORIN
AB60	msr(E)	100	NG_048007.1	ABC-F type ribosomal protection protein Msr(E)	MACROLIDE
AB60	mph(E)	100	NG_064660.1	Mph(E) family macrolide 2'-phosphotransferase	MACROLIDE
AB60	blaOXA-23	100	NG_049525.1	carbapenem-hydrolyzing class D beta-lactamase OXA-23	CARBAPENEM
AB60	blaTEM-12	99.88	NG_050163.1	class A extended-spectrum beta-lactamase TEM-12	CEPHALOSPORIN
AB60	ant(3'')-IIa	98.61	NG_054646.1	aminoglycoside nucleotidyltransferase ANT(3'')-IIa	SPECTINOMYCIN;STREPTOMYCIN
Table S3 legend
We analyzed the second-generation sequencing results of these isolates and identified their virulence factors with the Abricate.
Identify(%): Homology to resistance genes in the NCBI database.
